# Supplementary material for: Printing photonic-based thermal barrier coatings onto metal alloy
Source: Nat Commun. 2025 Jul 1;16:6034. doi: 10.1038/s41467-025-61124-2 (PMC12215888; doi:10.1038/s41467-025-61124-2)
Supplement: Supplementary file 4 — Source Data [file 41467_2025_61124_MOESM4_ESM.xlsx]

## Sheet: Fig1a
Fig1a
PS	pH	Z-potential
	-	mV
	10.3667	-10.8133
	9.54	-17.7667
	8.96333	-22.1
	8.43333	-23.4667
	7.71	-22.5
	6.48333	-20.6333
	5.82333	-20.3667
	5.46	-18.7333
	4.94	-17.5667
	3.73	-13.0667
GZ	pH	Z-potential
	-	mV
	10.32	-28.5
	8.8	-14.1667
	7.05	6.92333
	6.5	12.5
	6.3	14.6
	5.93	18
	4.6	32.6
	3.48	38.5

## Sheet: Fig3a
Fig3a
Contact angle	Inconel 718	Sapphire	(+)charged glass	Si-Wafer
	°	°	°	°
	all	all	all	all
median	81.256	70.9	45.5495	22.725
sd	7.86704	2.32356	2.33075	3.41524
	81.256	68.098	44.52	27.406
	81.886	69.773	42.679	29.962
	84.025	71.863	42.936	29.919
	79.258	72.259	40.164	30.185
	76.592	66.422	42.825	29.582
	76.044	70.25	43.528	28.513
	78.185	71.128	44.138	29.361
	80.257	69.417	43.518	28.832
	75.991	74.356	43.576	29.023
	80.57	71.71	42.343	29.669
	83.422	64.774	47.247	29.34
	84.328	68.827	49.138	21.71
	81.315	67.195	48.363	21.682
	84.654	68.721	48.493	22.121
	84.604	65.755	48.32	23.319
	85.027	70.423	48.016	22.174
	85.995	72.336	46.955	22.657
	69.609	71.273	47.295	22.231
	86.248	70.423	47.3	21.983
	85.839	68.733	47.043	21.834
	86.877	71.859	45.539	26.037
	86.926	71.682	46.117	21.757
	84.656	73.514	45.56	26.021
	82.819	72.336	43.068	21.42
	75.367	72.67	41.686	22.287
	76.241	70.9	43.748	22.038
	72.495	72.154	46.237	22.028
	70.277	70.529	46.217	22.627
	62.058	72.141	45.573	22.665
	57.743	73.577	44.095	22.83
	60.215	69.314		22.725
		71.71		24.441
		69.78		22.907
		70.635
		71.969
		70.475
		69.559
Line width	Inconel 718	Sapphire	(+)charged glass	Si-Wafer
	mm	mm	mm	mm
median	0.3997	0.45695	0.702	0.8446
sd	0.0328066	0.00874826	0.0381675	0.0198998
	0.4131	0.4697	0.7179	0.8564
	0.3413	0.449	0.7397	0.8485
	0.4012	0.4634	0.706	0.8544
	0.3982	0.4442	0.7238	0.8406
	0.3937	0.449	0.7001	0.8446
	0.4267	0.465	0.702	0.8287
	0.4057	0.4553	0.6467	0.8445
	0.3368	0.4458	0.6941	0.8445
		0.4601	0.619	0.8999
		0.4586

## Sheet: Fig4b
Fig4b
	3rd comb			2nd comb			1st comb
	Lateral position	Profile		Lateral position	Profile		Lateral position	Profile
	mm	µm		mm	µm		mm	µm
	0.0317	-1.19936		0	0		0.0528	-0.66749
	0.0333	-0.44105		0.0016	0		0.0543	-0.10556
	0.0349	-0.08464		0.0031	0		0.0558	-0.05563
	0.0365	-0.20783		0.0047	0		0.0573	-0.11671
	0.0381	0.06409		0.0063	0		0.0588	-0.05578
	0.0396	0.17062		0.0079	0		0.0603	0.02315
	0.0412	0.22343		0.0095	0		0.0618	0.04707
	0.0428	0.27084		0.0111	0		0.0633	0.000458709
	0.0444	0.30996		0.0127	0		0.0648	0.02846
	0.046	0.30857		0.0142	0		0.0663	0.07844
	0.0476	0.35978		0.0158	0		0.0678	0.1174
	0.0492	0.41969		0.0174	0		0.0693	0.16333
	0.0507	0.54923		0.019	0		0.0708	0.20924
	0.0523	0.59424		0.0206	0		0.0723	0.25713
	0.0539	0.65155		0.0222	0		0.0738	0.317
	0.0555	0.69086		0.0238	0		0.0753	0.38184
	0.0571	0.66467		0.0253	0		0.0768	0.45166
	0.0587	0.65899		0.0269	0		0.0783	0.52445
	0.0603	0.6926		0.0285	0		0.0798	0.51823
	0.0618	0.81743		0.0301	0		0.0813	0.57598
	0.0634	0.87265		0.0317	0		0.0827	0.5666
	0.065	0.90996		0.0333	0.06588		0.0842	0.64031
	0.0666	0.97367		0.0349	0.12842		0.0857	0.72
	0.0682	1.04538		0.0364	0.09481		0.0872	0.80266
	0.0698	1.12719		0.038	0.15535		0.0887	0.88931
	0.0714	1.2194		0.0396	0.2189		0.0902	0.97793
	0.0729	1.32154		0.0412	0.28344		0.0917	1.01853
	0.0745	1.43495		0.0428	0.35198		0.0932	1.11111
	0.0761	1.56136		0.0444	0.42353		0.0947	1.20666
	0.0777	1.69878		0.046	0.50007		0.0962	1.3052
	0.0793	1.84819		0.0475	0.58246		0.0977	1.40672
	0.0809	2.0076		0.0491	0.671		0.0992	1.50421
	0.0825	2.17801		0.0507	0.76754		0.1007	1.61368
	0.0841	2.35942		0.0523	0.87009		0.1022	1.72513
	0.0856	2.54656		0.0539	0.97863		0.1037	1.84156
	0.0872	2.73897		0.0555	1.09517		0.1052	1.96197
	0.0888	2.93338		0.0571	1.21772		0.1067	1.75536
	0.0904	3.12979		0.0586	1.3451		0.1082	1.80473
	0.092	3.32321		0.0602	1.48065		0.1097	1.93207
	0.0936	3.51162		0.0618	1.62419		0.1112	2.0654
	0.0952	3.69603		0.0634	1.77473		0.1127	2.19671
	0.0967	3.87416		0.065	1.93328		0.1142	2.34299
	0.0983	4.04558		0.0666	2.10082		0.1157	2.49526
	0.0999	4.20699		0.0682	2.27536		0.1172	2.6535
	0.1015	4.3584		0.0697	2.45575		0.1187	2.81473
	0.1031	4.50081		0.0713	2.63829		0.1202	2.97993
	0.1047	4.63322		0.0729	2.82184		0.1217	2.81012
	0.1063	4.75464		0.0745	3.00238		0.1232	2.96128
	0.1078	4.86777		0.0761	3.17692		0.1247	3.12243
	0.1094	4.97518		0.0777	3.34447		0.1262	3.28656
	0.111	5.07559		0.0793	3.50301		0.1277	3.45066
	0.1126	5.17301		0.0808	3.6534		0.1292	3.61175
	0.1142	5.26642		0.0824	3.79794		0.1306	3.76874
	0.1158	5.35783		0.084	3.93748		0.1321	3.91879
	0.1174	5.44624		0.0856	4.07603		0.1336	4.06382
	0.1189	5.53138		0.0872	4.21357		0.1351	4.20284
	0.1205	5.61279		0.0888	4.35212		0.1366	4.33583
	0.1221	5.6912		0.0904	4.49166		0.1381	4.4648
	0.1237	5.76461		0.0919	4.63104		0.1396	4.59175
	0.1253	5.83502		0.0935	4.77159		0.1411	4.66369
	0.1269	5.90144		0.0951	4.91213		0.1426	4.52861
	0.1285	5.96385		0.0967	5.05168		0.1441	4.6515
	0.13	6.02198		0.0983	5.18822		0.1456	4.77338
	0.1316	6.0774		0.0999	5.32176		0.1471	4.89324
	0.1332	6.12881		0.1015	5.44931		0.1486	5.01009
	0.1348	6.17622		0.103	5.57069		0.1501	5.12491
	0.1364	6.22163		0.1046	5.68623		0.1516	5.23972
	0.138	6.26504		0.1062	5.79678		0.1531	5.3535
	0.1396	6.30845		0.1078	5.90232		0.1546	5.46727
	0.1411	6.35259		0.1094	6.00587		0.1561	5.58003
	0.1427	6.398		0.111	6.10741		0.1576	5.69176
	0.1443	6.44741		0.1126	6.20795		0.1591	5.80348
	0.1459	6.49983		0.1141	6.31134		0.1606	5.91518
	0.1475	6.55524		0.1157	6.41588		0.1621	6.02786
	0.1491	6.61365		0.1173	6.52243		0.1636	6.13852
	0.1507	6.67406		0.1189	6.62797		0.1651	6.25017
	0.1522	6.7362		0.1205	6.73251		0.1666	6.3598
	0.1538	6.79661		0.1221	6.83606		0.1681	6.46941
	0.1554	6.85502		0.1237	6.9366		0.1696	6.577
	0.157	6.91043		0.1252	7.03499		0.1711	6.68358
	0.1586	6.96184		0.1268	7.12953		0.1726	6.78914
	0.1602	7.01126		0.1284	7.22307		0.1741	6.89569
	0.1618	7.05967		0.13	7.31562		0.1756	7.00121
	0.1633	7.1068		0.1316	7.40716		0.1771	7.10672
	0.1649	7.15522		0.1332	7.4987		0.1786	7.21022
	0.1665	7.20463		0.1348	7.59025		0.18	7.31266
	0.1681	7.25904		0.1363	7.68363		0.1815	7.41413
	0.1697	7.31945		0.1379	7.77918		0.183	7.51357
	0.1713	7.38586		0.1395	7.87672		0.1845	7.612
	0.1729	7.45827		0.1411	7.97726		0.186	7.70941
	0.1744	7.53541		0.1427	8.07881		0.1875	7.80581
	0.176	7.61682		0.1443	8.18135		0.189	7.90219
	0.1776	7.70023		0.1459	8.2859		0.1905	7.99756
	0.1792	7.78464		0.1474	8.39028		0.192	8.09191
	0.1808	7.86706		0.149	8.49582		0.1935	8.18724
	0.1824	7.94647		0.1506	8.59937		0.195	8.28056
	0.184	8.02088		0.1522	8.70191		0.1965	8.37286
	0.1855	8.09302		0.1538	8.80345		0.198	8.46415
	0.1871	8.16243		0.1554	8.904		0.1995	8.55442
	0.1887	8.22984		0.1569	9.00238		0.201	8.64368
	0.1903	8.29625		0.1585	9.09793		0.2025	8.73292
	0.1919	8.36066		0.1601	9.19047		0.204	8.82214
	0.1935	8.42407		0.1617	9.27901		0.2055	8.91136
	0.1951	8.48749		0.1633	9.36256		0.207	9.00155
	0.1966	8.55062		0.1649	9.4411		0.2085	9.09173
	0.1982	8.61403		0.1665	9.51465		0.21	9.1839
	0.1998	8.67845		0.168	9.58303		0.2115	9.27705
	0.2014	8.74486		0.1696	9.64657		0.213	9.37119
	0.203	8.81127		0.1712	9.70612		0.2145	9.46631
	0.2046	8.87868		0.1728	9.76266		0.216	9.56042
	0.2062	8.94509		0.1744	9.81721		0.2175	9.65251
	0.2077	9.01223		0.176	9.87075		0.219	9.74459
	0.2093	9.07764		0.1776	9.92329		0.2205	9.83266
	0.2109	9.13905		0.1791	9.97468		0.222	9.91771
	0.2125	9.19746		0.1807	10.0242		0.2235	9.99775
	0.2141	9.25088		0.1823	10.0718		0.225	10.0728
	0.2157	9.29929		0.1839	10.1173		0.2265	10.1428
	0.2173	9.3417		0.1855	10.1588		0.2279	10.2078
	0.2188	9.37684		0.1871	10.1964		0.2294	10.2688
	0.2204	9.40725		0.1887	10.2309		0.2309	10.3237
	0.222	9.43166		0.1902	10.2613		0.2324	10.3737
	0.2236	9.45307		0.1918	10.2889		0.2339	10.4206
	0.2252	9.47048		0.1934	10.3154		0.2354	10.4646
	0.2268	9.48789		0.195	10.34		0.2369	10.5045
	0.2284	9.50531		0.1966	10.3635		0.2384	10.5414
	0.23	9.52372		0.1982	10.385		0.2399	10.5753
	0.2315	9.54485		0.1998	10.4066		0.2414	10.6072
	0.2331	9.56927		0.2013	10.428		0.2429	10.639
	0.2347	9.59768		0.2029	10.4475		0.2444	10.6699
	0.2363	9.62909		0.2045	10.4671		0.2459	10.7017
	0.2379	9.6655		0.2061	10.4836		0.2474	10.7345
	0.2395	9.70391		0.2077	10.4971		0.2489	10.7683
	0.2411	9.74432		0.2093	10.5057		0.2504	10.8041
	0.2426	9.78646		0.2109	10.5082		0.2519	10.8409
	0.2442	9.82987		0.2124	10.5056		0.2534	10.8807
	0.2458	9.87228		0.214	10.4962		0.2549	10.9205
	0.2474	9.9117		0.2156	10.4817		0.2564	10.9592
	0.249	9.94911		0.2172	10.4622		0.2579	10.997
	0.2506	9.98252		0.2188	10.4408		0.2594	11.0317
	0.2522	10.0129		0.2204	10.4173		0.2609	11.0654
	0.2537	10.0391		0.222	10.3959		0.2624	11.0961
	0.2553	10.0635		0.2235	10.3763		0.2639	11.1248
	0.2569	10.0859		0.2251	10.3598		0.2654	11.1525
	0.2585	10.1083		0.2267	10.3483		0.2669	11.1782
	0.2601	10.1307		0.2283	10.3409		0.2684	11.2049
	0.2617	10.1561		0.2299	10.3364		0.2699	11.2305
	0.2633	10.1835		0.2315	10.335		0.2714	11.2581
	0.2648	10.2127		0.2331	10.3335		0.2729	11.2858
	0.2664	10.2441		0.2346	10.3309		0.2744	11.3144
	0.268	10.2765		0.2362	10.3275		0.2758	11.343
	0.2696	10.3089		0.2378	10.321		0.2773	11.3726
	0.2712	10.3393		0.2394	10.3125		0.2788	11.4012
	0.2728	10.3657		0.241	10.3011		0.2803	11.4288
	0.2744	10.3891		0.2426	10.2876		0.2818	11.4553
	0.2759	10.4073		0.2442	10.2722		0.2833	11.4789
	0.2775	10.4217		0.2457	10.2566		0.2848	11.4994
	0.2791	10.4321		0.2473	10.2421		0.2863	11.5169
	0.2807	10.4375		0.2489	10.2287		0.2878	11.5295
	0.2823	10.4399		0.2505	10.2152		0.2893	11.537
	0.2839	10.4383		0.2521	10.2047		0.2908	11.5375
	0.2855	10.4337		0.2537	10.1943		0.2923	11.532
	0.287	10.4269		0.2553	10.1858		0.2938	11.5185
	0.2886	10.4183		0.2568	10.1782		0.2953	11.4979
	0.2902	10.4097		0.2584	10.1687		0.2968	11.4714
	0.2918	10.4021		0.26	10.1583		0.2983	11.4408
	0.2934	10.3965		0.2616	10.1448		0.2998	11.4073
	0.295	10.3939		0.2632	10.1274		0.3013	11.3727
	0.2966	10.3944		0.2648	10.1059		0.3028	11.3382
	0.2981	10.3975		0.2664	10.0815		0.3043	11.3066
	0.2997	10.4049		0.2679	10.0549		0.3058	11.277
	0.3013	10.4133		0.2695	10.0274		0.3073	11.2504
	0.3029	10.4257		0.2711	9.99894		0.3088	11.2268
	0.3045	10.4411		0.2727	9.97149		0.3103	11.2051
	0.3061	10.4586		0.2743	9.94703		0.3118	11.1835
	0.3077	10.477		0.2759	9.92557		0.3133	11.1619
	0.3092	10.4971		0.2775	9.90812		0.3148	11.1382
	0.3108	10.5175		0.279	9.8935		0.3163	11.1126
	0.3124	10.5359		0.2806	9.88305		0.3178	11.0829
	0.314	10.5523		0.2822	9.87659		0.3193	11.0482
	0.3156	10.5638		0.2838	9.87213		0.3208	11.0076
	0.3172	10.5712		0.2854	9.87068		0.3223	10.9629
	0.3188	10.5726		0.287	9.87222		0.3238	10.9142
	0.3203	10.5687		0.2886	9.87676		0.3252	10.8605
	0.3219	10.5591		0.2901	9.88515		0.3267	10.8038
	0.3235	10.5465		0.2917	9.89569		0.3282	10.7451
	0.3251	10.5299		0.2933	9.90824		0.3297	10.6844
	0.3267	10.5114		0.2949	9.92178		0.3312	10.6236
	0.3283	10.4928		0.2965	9.93732		0.3327	10.5609
	0.3299	10.4752		0.2981	9.95287		0.3342	10.4971
	0.3314	10.4583		0.2997	9.96841		0.3357	10.4324
	0.333	10.4447		0.3012	9.9838		0.3372	10.3666
	0.3346	10.4331		0.3028	10.0003		0.3387	10.2998
	0.3362	10.4245		0.3044	10.0149		0.3402	10.2301
	0.3378	10.42		0.306	10.0274		0.3417	10.1593
	0.3394	10.4184		0.3076	10.039		0.3432	10.0855
	0.341	10.4218		0.3092	10.0475		0.3447	10.0097
	0.3425	10.4289		0.3108	10.0541		0.3462	9.93087
	0.3441	10.4403		0.3123	10.0584		0.3477	9.85105
	0.3457	10.4577		0.3139	10.059		0.3492	9.76823
	0.3473	10.4811		0.3155	10.0575		0.3507	9.68341
	0.3489	10.5116		0.3171	10.0531		0.3522	9.59757
	0.3505	10.546		0.3187	10.0466		0.3537	9.50774
	0.3521	10.5864		0.3203	10.0382		0.3552	9.41589
	0.3536	10.6285		0.3219	10.0287		0.3567	9.31904
	0.3552	10.6739		0.3234	10.0181		0.3582	9.21718
	0.3568	10.7183		0.325	10.0066		0.3597	9.10932
	0.3584	10.7608		0.3266	9.99718		0.3612	8.99545
	0.36	10.8002		0.3282	9.98772		0.3627	8.87657
	0.3616	10.8356		0.3298	9.98027		0.3642	8.75169
	0.3632	10.863		0.3314	9.97581		0.3657	8.6238
	0.3647	10.8841		0.333	9.97335		0.3672	8.49491
	0.3663	10.8985		0.3345	9.97274		0.3687	8.36601
	0.3679	10.904		0.3361	9.97428		0.3702	8.24011
	0.3695	10.9044		0.3377	9.97783		0.3717	8.1192
	0.3711	10.8998		0.3393	9.98337		0.3731	8.00435
	0.3727	10.8922		0.3409	9.98891		0.3746	7.89643
	0.3743	10.8836		0.3425	9.99646		0.3761	7.79551
	0.3759	10.878		0.3441	10.004		0.3776	7.70058
	0.3774	10.8751		0.3456	10.0124		0.3791	7.61065
	0.379	10.8786		0.3472	10.0209		0.3806	7.52271
	0.3806	10.886		0.3488	10.0295		0.3821	7.43477
	0.3822	10.8984		0.3504	10.038		0.3836	7.34682
	0.3838	10.9118		0.352	10.0456		0.3851	7.25587
	0.3854	10.9262		0.3536	10.0541		0.3866	7.15991
	0.387	10.9396		0.3552	10.0626		0.3881	7.05795
	0.3885	10.9497		0.3567	10.071		0.3896	6.94999
	0.3901	10.9562		0.3583	10.0786		0.3911	6.83602
	0.3917	10.9606		0.3599	10.0851		0.3926	6.71305
	0.3933	10.96		0.3615	10.0907		0.3941	6.58307
	0.3949	10.9564		0.3631	10.0952		0.3956	6.44609
	0.3965	10.9498		0.3647	10.0988		0.3971	6.30211
	0.3981	10.9402		0.3662	10.1011		0.3986	6.15612
	0.3996	10.9284		0.3678	10.1017		0.4001	6.00913
	0.4012	10.9148		0.3694	10.1002		0.4016	5.86413
	0.4028	10.8982		0.371	10.0968		0.4031	5.72213
	0.4044	10.8796		0.3726	10.0923		0.4046	5.58213
	0.406	10.86		0.3742	10.0869		0.4061	5.44613
	0.4076	10.8384		0.3758	10.0824		0.4076	5.31312
	0.4092	10.8168		0.3773	10.0788		0.4091	5.18211
	0.4107	10.794		0.3789	10.0793		0.4106	5.05009
	0.4123	10.7724		0.3805	10.0849		0.4121	4.91507
	0.4139	10.7518		0.3821	10.0964		0.4136	4.77605
	0.4155	10.7322		0.3837	10.115		0.4151	4.63303
	0.4171	10.7146		0.3853	10.1395		0.4166	4.48501
	0.4187	10.698		0.3869	10.17		0.4181	4.33198
	0.4203	10.6834		0.3884	10.2044		0.4196	4.17195
	0.4218	10.6706		0.39	10.243		0.4211	4.00891
	0.4234	10.66		0.3916	10.2835		0.4225	3.84395
	0.425	10.6504		0.3932	10.3261		0.424	3.67791
	0.4266	10.6418		0.3948	10.3656		0.4255	3.51287
	0.4282	10.6342		0.3964	10.4022		0.427	3.35083
	0.4298	10.6286		0.398	10.4347		0.4285	3.19279
	0.4314	10.624		0.3995	10.4631		0.43	3.03874
	0.4329	10.6192		0.4011	10.4866		0.4315	2.8907
	0.4345	10.6156		0.4027	10.5052		0.433	2.74965
	0.4361	10.611		0.4043	10.5217		0.4345	2.6126
	0.4377	10.6054		0.4059	10.5363		0.436	2.48155
	0.4393	10.5988		0.4075	10.5488		0.4375	2.35449
	0.4409	10.5892		0.4091	10.5623		0.439	2.23344
	0.4425	10.5756		0.4106	10.5777		0.4405	2.11538
	0.444	10.5598		0.4122	10.5953		0.442	2.00133
	0.4456	10.5412		0.4138	10.6158		0.4435	1.89027
	0.4472	10.5186		0.4154	10.6384		0.445	1.78021
	0.4488	10.494		0.417	10.6629		0.4465	1.66815
	0.4504	10.4674		0.4186	10.6904		0.448	1.55309
	0.452	10.4398		0.4202	10.72		0.4495	1.43503
	0.4536	10.4103		0.4217	10.7524		0.451	1.31497
	0.4551	10.3804		0.4233	10.7869		0.4525	1.1939
	0.4567	10.3508		0.4249	10.8225		0.454	1.07584
	0.4583	10.3252		0.4265	10.86		0.4555	0.96578
	0.4599	10.3016		0.4281	10.8986		0.457	0.86271
	0.4615	10.283		0.4297	10.9361		0.4585	0.76765
	0.4631	10.2684		0.4313	10.9726		0.46	0.67959
	0.4647	10.2609		0.4328	11.006		0.4615	0.59752
	0.4662	10.257		0.4344	11.0366		0.463	0.51946
	0.4678	10.2584		0.436	11.0631		0.4645	0.45239
	0.4694	10.2638		0.4376	11.0856		0.466	0.63133
	0.471	10.2722		0.4392	11.1042		0.4675	0.57227
	0.4726	10.2817		0.4408	11.1177		0.469	0.61421
	0.4742	10.2921		0.4424	11.1293		0.4704	0.67921
	0.4758	10.3035		0.4439	11.1397		0.4719	0.62115
	0.4773	10.3146		0.4455	11.1502		0.4734	0.53209
	0.4789	10.326		0.4471	11.1638		0.4749	0.48003
	0.4805	10.3374		0.4487	11.1793		0.4764	0.32297
	0.4821	10.3508		0.4503	11.1988		0.4779	0.12992
	0.4837	10.3652		0.4519	11.2214		0.4794	0.13886
	0.4853	10.3807		0.4535	11.2489		0.4809	0.0588
	0.4869	10.3981		0.455	11.2813		0.4824	-0.09025
	0.4884	10.4142		0.4566	11.3169		0.4839	-0.22531
	0.49	10.4306		0.4582	11.3564		0.4854	0.09964
	0.4916	10.447		0.4598	11.3979		0.4869	0.09759
	0.4932	10.4625		0.4614	11.4405		0.7444	0
	0.4948	10.4759		0.463	11.484		0.7459	0
	0.4964	10.4873		0.4646	11.5276		0.7474	-0.71427
	0.498	10.4977		0.4661	11.568		0.7489	-0.63271
	0.4995	10.5058		0.4677	11.6045		0.7504	-0.26013
	0.5011	10.5132		0.4693	11.635		0.7519	-0.23454
	0.5027	10.5206		0.4709	11.6616		0.7534	-0.07993
	0.5043	10.5281		0.4725	11.6831		0.7549	0.02269
	0.5059	10.5375		0.4741	11.6997		0.7564	0.11334
	0.5075	10.5499		0.4757	11.7122		0.7579	0.136
	0.5091	10.5653		0.4772	11.7216		0.7594	0.11967
	0.5106	10.5824		0.4788	11.7281		0.7609	0.08537
	0.5122	10.6038		0.4804	11.7357		0.7623	0.06303
	0.5138	10.6282		0.482	11.7412		0.7638	0.05776
	0.5154	10.6547		0.4836	11.7478		0.7653	0.05851
	0.517	10.6821		0.4852	11.7553		0.7668	0.06428
	0.5186	10.7105		0.4868	11.7649		0.7683	0.06806
	0.5202	10.7389		0.4883	11.7763		0.7698	0.07186
	0.5217	10.766		0.4899	11.7898		0.7713	0.07368
	0.5233	10.7934		0.4915	11.8053		0.7728	0.06652
	0.5249	10.8199		0.4931	11.8239		0.7743	0.07438
	0.5265	10.8463		0.4947	11.8434		0.7758	0.08225
	0.5281	10.8727		0.4963	11.866		0.7773	0.08914
	0.5297	10.8981		0.4979	11.8885		0.7788	0.09806
	0.5313	10.9235		0.4994	11.9119		0.7803	0.11099
	0.5329	10.9479		0.501	11.9354		0.7818	0.13294
	0.5344	10.971		0.5026	11.959		0.7833	0.1619
	0.536	10.9925		0.5042	11.9835		0.7848	0.20289
	0.5376	11.0129		0.5058	12.0091		0.7863	0.2519
	0.5392	11.0333		0.5074	12.0356		0.7878	0.20392
	0.5408	11.0527		0.509	12.0632		0.7893	0.25896
	0.5424	11.0711		0.5105	12.0906		0.7908	0.31902
	0.544	11.0895		0.5121	12.1181		0.7923	0.3791
	0.5455	11.1077		0.5137	12.1426		0.7938	0.43719
	0.5471	11.1261		0.5153	12.1642		0.7953	0.4933
	0.5487	11.1465		0.5169	12.1827		0.7968	0.54643
	0.5503	11.1669		0.5185	12.1973		0.7983	0.60057
	0.5519	11.1863		0.5201	12.2078		0.7998	0.65773
	0.5535	11.2057		0.5216	12.2142		0.8013	0.71791
	0.5551	11.2241		0.5232	12.2187		0.8028	0.7811
	0.5566	11.2403		0.5248	12.2213		0.8043	0.8443
	0.5582	11.2537		0.5264	12.2218		0.8058	0.90552
	0.5598	11.2661		0.528	12.2194		0.8073	0.96375
	0.5614	11.2755		0.5296	12.2159		0.8088	1.018
	0.563	11.2839		0.5312	12.2095		0.8102	1.06917
	0.5646	11.2923		0.5327	12.2008		0.8117	1.11644
	0.5662	11.3007		0.5343	12.1894		0.8132	1.16173
	0.5677	11.3109		0.5359	12.1779		0.8147	1.20702
	0.5693	11.3243		0.5375	12.1665		0.8162	1.25033
	0.5709	11.3417		0.5391	12.157		0.8177	1.29365
	0.5725	11.3641		0.5407	12.1516		0.8192	1.33698
	0.5741	11.3915		0.5423	12.1521		0.8207	1.37933
	0.5757	11.4219		0.5438	12.1605		0.8222	1.42368
	0.5773	11.4563		0.5454	12.177		0.8237	1.47004
	0.5788	11.4925		0.547	12.1996		0.8252	1.51742
	0.5804	11.5309		0.5486	12.2291		0.8267	1.5668
	0.582	11.5683		0.5502	12.2627		0.8282	1.61919
	0.5836	11.6057		0.5518	12.2962		0.8297	1.6746
	0.5852	11.6401		0.5534	12.3298		0.8312	1.73301
	0.5868	11.6725		0.5549	12.3581		0.8327	1.79543
	0.5884	11.701		0.5565	12.3807		0.8342	1.85785
	0.5899	11.7261		0.5581	12.3972		0.8357	1.92129
	0.5915	11.7485		0.5597	12.4078		0.8372	1.98273
	0.5931	11.7679		0.5613	12.4133		0.8387	2.04218
	0.5947	11.7883		0.5629	12.4149		0.8402	2.09764
	0.5963	11.8087		0.5645	12.4134		0.8417	2.1501
	0.5979	11.8311		0.566	12.4128		0.8432	2.19857
	0.5995	11.8566		0.5676	12.4123		0.8447	2.24404
	0.601	11.8847		0.5692	12.4149		0.8462	2.28752
	0.6026	11.9161		0.5708	12.4204		0.8477	2.33101
	0.6042	11.9485		0.5724	12.431		0.8492	2.3745
	0.6058	11.9809		0.574	12.4455		0.8507	2.41999
	0.6074	12.0123		0.5756	12.465		0.8522	2.46749
	0.609	12.0407		0.5771	12.4864		0.8537	2.51699
	0.6106	12.0682		0.5787	12.511		0.8552	2.5705
	0.6121	12.0933		0.5803	12.5375		0.8567	2.62601
	0.6137	12.1167		0.5819	12.5641		0.8582	2.68352
	0.6153	12.1381		0.5835	12.5906		0.8596	2.74293
	0.6169	12.1575		0.5851	12.6161		0.8611	2.80345
	0.6185	12.1769		0.5866	12.6395		0.8626	2.86497
	0.6201	12.1944		0.5882	12.6621		0.8641	2.92549
	0.6217	12.2108		0.5898	12.6836		0.8656	2.98501
	0.6232	12.2259		0.5914	12.7042		0.8671	3.04253
	0.6248	12.2413		0.593	12.7217		0.8686	3.09805
	0.6264	12.2587		0.5946	12.7353		0.8701	3.15157
	0.628	12.2761		0.5962	12.7468		0.8716	3.20509
	0.6296	12.2956		0.5977	12.7542		0.8731	3.25762
	0.6312	12.317		0.5993	12.7577		0.8746	3.30914
	0.6328	12.3414		0.6009	12.7573		0.8761	3.35966
	0.6343	12.3675		0.6025	12.7528		0.8776	3.41017
	0.6359	12.3979		0.6041	12.7424		0.8791	3.46069
	0.6375	12.4303		0.6057	12.7289		0.8806	3.5102
	0.6391	12.4647		0.6073	12.7104		0.8821	3.55971
	0.6407	12.5001		0.6088	12.6888		0.8836	3.61022
	0.6423	12.5346		0.6104	12.6654		0.8851	3.66173
	0.6439	12.567		0.612	12.6419		0.8866	3.71623
	0.6454	12.5951		0.6136	12.6195		0.8881	3.77373
	0.647	12.6205		0.6152	12.599		0.8896	3.83522
	0.6486	12.6409		0.6168	12.5825		0.8911	3.89971
	0.6502	12.6584		0.6184	12.5701		0.8926	3.9692
	0.6518	12.6728		0.6199	12.5625		0.8941	4.04068
	0.6534	12.6862		0.6215	12.559		0.8956	4.11215
	0.655	12.6996		0.6231	12.5586		0.8971	4.18462
	0.6565	12.7147		0.6247	12.5591		0.8986	4.25408
	0.6581	12.7301		0.6263	12.5617		0.9001	4.31854
	0.6597	12.7475		0.6279	12.5662		0.9016	4.37698
	0.6613	12.767		0.6295	12.5707		0.9031	4.42743
	0.6629	12.7884		0.631	12.5761		0.9046	4.46886
	0.6645	12.8108		0.6326	12.5827		0.9061	4.50229
	0.6661	12.8332		0.6342	12.5902		0.9075	4.52961
	0.6676	12.8553		0.6358	12.5968		0.909	4.55202
	0.6692	12.8767		0.6374	12.6023		0.9105	4.56842
	0.6708	12.8971		0.639	12.6068		0.912	4.58182
	0.6724	12.9166		0.6406	12.6094		0.9135	4.5942
	0.674	12.934		0.6421	12.6078		0.915	4.60557
	0.6756	12.9514		0.6437	12.6033		0.9165	4.61694
	0.6772	12.9678		0.6453	12.5969		0.918	4.63029
	0.6788	12.9852		0.6469	12.5874		0.9195	4.64563
	0.6803	13.0023		0.6485	12.579		0.921	4.66396
	0.6819	13.0208		0.6501	12.5695		0.9225	4.68528
	0.6835	13.0392		0.6517	12.561		0.924	4.70959
	0.6851	13.0586		0.6532	12.5534		0.9255	4.73588
	0.6867	13.078		0.6548	12.546		0.927	4.76517
	0.6883	13.0994		0.6564	12.5395		0.9285	4.79644
	0.6899	13.1198		0.658	12.5311		0.93	4.8287
	0.6914	13.14		0.6596	12.5226		0.9315	4.86094
	0.693	13.1594		0.6612	12.5141		0.933	4.89317
	0.6946	13.1788		0.6628	12.5047		0.9345	4.92439
	0.6962	13.1972		0.6643	12.4941		0.936	4.95359
	0.6978	13.2146		0.6659	12.4846		0.9375	4.98078
	0.6994	13.229		0.6675	12.4751		0.939	5.00595
	0.701	13.2424		0.6691	12.4657		0.9405	5.03111
	0.7025	13.2546		0.6707	12.4572		0.942	5.05425
	0.7041	13.266		0.6723	12.4478		0.9435	5.07537
	0.7057	13.2784		0.6739	12.4393		0.945	5.09548
	0.7073	13.2928		0.6754	12.4287		0.9465	5.11457
	0.7089	13.3112		0.677	12.4183		0.948	5.13065
	0.7105	13.3336		0.6786	12.4068		0.9495	5.14671
	0.7121	13.362		0.6802	12.3953		0.951	5.15975
	0.7136	13.3962		0.6818	12.3829		0.9525	5.17177
	0.7152	13.4346		0.6834	12.3714		0.954	5.18177
	0.7168	13.479		0.685	12.358		0.9555	5.19076
	0.7184	13.5264		0.6865	12.3444		0.9569	5.20066
	0.72	13.5768		0.6881	12.3289		0.9584	5.21161
	0.7216	13.6282		0.6897	12.3115		0.9599	5.22253
	0.7232	13.6786		0.6913	12.292		0.9614	5.23344
	0.7247	13.7278		0.6929	12.2705		0.9629	5.24633
	0.7263	13.7752		0.6945	12.2451		0.9644	5.2572
	0.7279	13.8206		0.6961	12.2186		0.9659	5.26804
	0.7295	13.863		0.6976	12.189		0.9674	5.27587
	0.7311	13.9044		0.6992	12.1606		0.9689	5.28367
	0.7327	13.9428		0.7008	12.1311		0.9704	5.28845
	0.7343	13.9782		0.7024	12.1046		0.9719	5.29221
	0.7358	14.0114		0.704	12.0812		0.9734	5.29595
	0.7374	14.0438		0.7056	12.0597		0.9749	5.29866
	0.739	14.0752		0.7072	12.0433		0.9764	5.30135
	0.7406	14.1046		0.7087	12.0327		0.9779	5.30502
	0.7422	14.132		0.7103	12.0262		0.9794	5.30866
	0.7438	14.1574		0.7119	12.0267		0.9809	5.31228
	0.7454	14.1799		0.7135	12.0303		0.9824	5.31687
	0.7469	14.198		0.7151	12.0358		0.9839	5.32044
	0.7485	14.2134		0.7167	12.0424		0.9854	5.32298
	0.7501	14.2248		0.7183	12.0479		0.9869	5.3255
	0.7517	14.2322		0.7198	12.0513		0.9884	5.32599
	0.7533	14.2366		0.7214	12.0518		0.9899	5.32545
	0.7549	14.239		0.723	12.0474		0.9914	5.32389
	0.7565	14.2385		0.7246	12.0399		0.9929	5.3213
	0.758	14.2386		0.7262	12.0295		0.9944	5.31769
	0.7596	14.239		0.7278	12.015		0.9959	5.31204
	0.7612	14.2424		0.7294	11.9986		0.9974	5.30437
	0.7628	14.2498		0.7309	11.9809		0.9989	5.29367
	0.7644	14.2632		0.7325	11.9615		1.0004	5.27895
	0.766	14.2836		0.7341	11.941		1.0019	5.25919
	0.7676	14.3101		0.7357	11.9196		1.0034	5.2324
	0.7691	14.3432		0.7373	11.8971		1.0048	5.19858
	0.7707	14.3816		0.7389	11.8727		1.0063	5.15573
	0.7723	14.425		0.7405	11.8462		1.0078	5.10486
	0.7739	14.4714		0.742	11.8176		1.0093	5.04495
	0.7755	14.5198		0.7436	11.7861		1.0108	4.97702
	0.7771	14.5702		0.7452	11.7527		1.0123	4.90205
	0.7787	14.6197		0.7468	11.7162		1.0138	4.82105
	0.7802	14.6688		0.7484	11.6798		1.0153	4.73502
	0.7818	14.7162		0.75	11.6433		1.0168	4.64696
	0.7834	14.7626		0.7516	11.6089		1.0183	4.55786
	0.785	14.807		0.7531	11.5772		1.0198	4.46674
	0.7866	14.8505		0.7547	11.5488		1.0213	4.37457
	0.7882	14.8909		0.7563	11.5243		1.0228	4.28238
	0.7898	14.9303		0.7579	11.5019		1.0243	4.18815
	0.7913	14.9674		0.7595	11.4814		1.0258	4.09389
	0.7929	15.0018		0.7611	11.463		1.0273	3.99959
	0.7945	15.0362		0.7627	11.4455		1.0288	3.90326
	0.7961	15.0686		0.7642	11.4279		1.0303	3.80689
	0.7977	15.1031		0.7658	11.4084		1.0318	3.71149
	0.7993	15.1405		0.7674	11.389		1.0333	3.61405
	0.8009	15.1809		0.769	11.3675		1.0348	3.51757
	0.8024	15.226		0.7706	11.3451		1.0363	3.42206
	0.804	15.2764		0.7722	11.3236		1.0378	3.32751
	0.8056	15.3288		0.7738	11.3032		1.0393	3.23493
	0.8072	15.3842		0.7753	11.2835		1.0408	3.1453
	0.8088	15.4387		0.7769	11.2651		1.0423	3.05764
	0.8104	15.4921		0.7785	11.2486		1.0438	2.97194
	0.812	15.5395		0.7801	11.2332		1.0453	2.88721
	0.8135	15.5806		0.7817	11.2197		1.0468	2.80243
	0.8151	15.615		0.7833	11.2053		1.0483	2.72061
	0.8167	15.6444		0.7849	11.1908		1.0498	2.64076
	0.8183	15.6689		0.7864	11.1752		1.0513	2.56286
	0.8199	15.6883		0.788	11.1597		1.0528	2.48893
	0.8215	15.7057		0.7896	11.1453		1.0542	2.41902
	0.8231	15.7221		0.7912	11.1318		1.0557	2.351
	0.8246	15.7382		0.7928	11.1184		1.0572	2.28795
	0.8262	15.7556		0.7944	11.1079		1.0587	2.22685
	0.8278	15.776		0.7959	11.0983		1.0602	2.16971
	0.8294	15.8005		0.7975	11.0908		1.0617	2.11453
	0.831	15.8279		0.7991	11.0864		1.0632	2.06031
	0.8326	15.8583		0.8007	11.0819		1.0647	2.00704
	0.8342	15.8907		0.8023	11.0775		1.0662	1.95373
	0.8358	15.9261		0.8039	11.072		1.0677	1.89938
	0.8373	15.9622		0.8055	11.0655		1.0692	1.84598
	0.8389	15.9997		0.807	11.0539		1.0707	1.79254
	0.8405	16.0361		0.8086	11.0385		1.0722	1.74006
	0.8421	16.0725		0.8102	11.019		1.0737	1.68753
	0.8437	16.1089		0.8118	10.9936		1.0752	1.63595
	0.8453	16.1463		0.8134	10.9631		1.0767	1.58533
	0.8469	16.1827		0.815	10.9256		1.0782	1.53567
	0.8484	16.2178		0.8166	10.8842		1.0797	1.48596
	0.85	16.2533		0.8181	10.8386		1.0812	1.4372
	0.8516	16.2877		0.8197	10.7921		1.0827	1.38939
	0.8532	16.3201		0.8213	10.7447		1.0842	1.34154
	0.8548	16.3525		0.8229	10.6972		1.0857	1.29564
	0.8564	16.3829		0.8245	10.6508		1.0872	1.25069
	0.858	16.4133		0.8261	10.6053		1.0887	1.2077
	0.8595	16.4455		0.8277	10.5628		1.0902	1.16565
	0.8611	16.4789		0.8292	10.5212		1.0917	1.12556
	0.8627	16.5143		0.8308	10.4818		1.0932	1.08742
	0.8643	16.5527		0.8324	10.4443		1.0947	1.05122
	0.8659	16.5961		0.834	10.4059		1.0962	1.01498
	0.8675	16.6445		0.8356	10.3694		1.0977	0.97969
	0.8691	16.6989		0.8372	10.3349		1.0992	0.94435
	0.8706	16.7571		0.8388	10.3025		1.1007	0.90896
	0.8722	16.8185		0.8403	10.2729		1.1021	0.87468
	0.8738	16.8829		0.8419	10.2474		1.1036	1.02119
	0.8754	16.9473		0.8435	10.227		1.1051	0.98564
	0.877	17.0097		0.8451	10.2095		1.1066	0.95305
	0.8786	17.0691		0.8467	10.1971		1.1081	1.1074
	0.8802	17.1245		0.8483	10.1896		1.1096	1.0937
	0.8817	17.1757		0.8499	10.1841		1.1111	1.07495
	0.8833	17.2221		0.8514	10.1815		1.1126	1.04114
	0.8849	17.2655		0.853	10.1801		1.1141	0.98528
	0.8865	17.3059		0.8546	10.1796		1.1156	0.92236
	0.8881	17.3423		0.8562	10.1792		1.1171	0.86139
	0.8897	17.3797		0.8578	10.1767		1.1186	0.80037
	0.8913	17.4181		0.8594	10.1722		1.1201	0.71829
	0.8928	17.4573		0.861	10.1648		1.1216	0.59616
	0.8944	17.4977		0.8625	10.1552		1.1231	0.41797
	0.896	17.5411		0.8641	10.1407		1.1246	0.31272
	0.8976	17.5845		0.8657	10.1233		1.1261	0.23442
	0.8992	17.6269		0.8673	10.1018		1.1276	0.16906
	0.9008	17.6663		0.8689	10.0773		1.1291	0.06664
	0.9024	17.7028		0.8705	10.0529		1.4599	0
	0.9039	17.7369		0.8721	10.0274		1.4614	0.32348
	0.9055	17.7663		0.8736	10.0048		1.4629	0.45995
	0.9071	17.7907		0.8752	9.98536		1.4644	0.70548
	0.9087	17.8121		0.8768	9.96791		1.4659	0.13309
	0.9103	17.8305		0.8784	9.95445		1.4674	0.28476
	0.9119	17.8479		0.88	9.94199		1.4689	0.3385
	0.9135	17.8634		0.8816	9.93054		1.4704	0.10131
	0.915	17.8775		0.8832	9.92008		1.4719	0.17018
	0.9166	17.8929		0.8847	9.90947		1.4734	-0.06587
	0.9182	17.9093		0.8863	9.89901		1.4749	0.10215
	0.9198	17.9277		0.8879	9.88655		1.4764	0.14124
	0.9214	17.9491		0.8895	9.8721		1.4779	0.1794
	0.923	17.9746		0.8911	9.85664		1.4794	0.08363
	0.9246	18.005		0.8927	9.83919		1.4809	0.12493
	0.9261	18.0421		0.8943	9.82173		1.4824	0.16131
	0.9277	18.0855		0.8958	9.80211		1.4839	0.19676
	0.9293	18.1349		0.8974	9.78266		1.4854	0.23029
	0.9309	18.1893		0.899	9.7632		1.4869	0.26389
	0.9325	18.2487		0.9006	9.74175		1.4884	0.29856
	0.9341	18.3112		0.9022	9.71929		1.4899	0.3333
	0.9357	18.3736		0.9038	9.69483		1.4913	0.37019
	0.9372	18.4367		0.9054	9.66838		1.4928	0.40907
	0.9388	18.4971		0.9069	9.64076		1.4943	0.44902
	0.9404	18.5545		0.9085	9.6113		1.4958	0.49304
	0.942	18.6059		0.9101	9.57985		1.4973	0.53913
	0.9436	18.6523		0.9117	9.54939		1.4988	0.58828
	0.9452	18.6918		0.9133	9.51794		1.5003	0.6395
	0.9468	18.7272		0.9149	9.48848		1.5018	0.69379
	0.9483	18.7583		0.9165	9.45802		1.5033	0.75015
	0.9499	18.7857		0.918	9.42741		1.5048	0.80757
	0.9515	18.8111		0.9196	9.39695		1.5063	0.86505
	0.9531	18.8335		0.9212	9.3655		1.5078	0.9216
	0.9547	18.856		0.9228	9.33404		1.5093	0.97721
	0.9563	18.8784		0.9244	9.30258		1.5108	1.03188
	0.9579	18.9008		0.926	9.27113		1.5123	1.08662
	0.9594	18.9229		0.9276	9.23967		1.5138	1.14241
	0.961	18.9493		0.9291	9.21006		1.5153	1.19927
	0.9626	18.9767		0.9307	9.1816		1.5168	1.25818
	0.9642	19.0082		0.9323	9.15414		1.5183	1.31716
	0.9658	19.0406		0.9339	9.12869		1.5198	1.37619
	0.9674	19.076		0.9355	9.10323		1.5213	1.43628
	0.969	19.1114		0.9371	9.07877		1.5228	1.49543
	0.9705	19.1485		0.9387	9.05332		1.5243	1.55563
	0.9721	19.1849		0.9402	9.0267		1.5258	1.61389
	0.9737	19.2203		0.9418	8.99825		1.5273	1.67121
	0.9753	19.2548		0.9434	8.96679		1.5288	1.72758
	0.9769	19.2872		0.945	8.93533		1.5303	1.785
	0.9785	19.3166		0.9466	8.90188		1.5318	1.84148
	0.9801	19.344		0.9482	8.86842		1.5333	1.9
	0.9817	19.3684		0.9498	8.83596		1.5348	1.95958
	0.9832	19.3915		0.9513	8.80635		1.5363	2.02021
	0.9848	19.4139		0.9529	8.77989		1.5378	2.0819
	0.9864	19.4364		0.9545	8.75744		1.5392	2.14558
	0.988	19.4598		0.9561	8.73998		1.5407	2.20935
	0.9896	19.4842		0.9577	8.72752		1.5422	2.27518
	0.9912	19.5116		0.9593	8.71807		1.5437	2.34205
	0.9928	19.539		0.9609	8.71161		1.5452	2.40997
	0.9943	19.5702		0.9624	8.706		1.5467	2.47893
	0.9959	19.6016		0.964	8.69954		1.5482	2.55094
	0.9975	19.635		0.9656	8.69108		1.5497	2.624
	0.9991	19.6684		0.9672	8.67863		1.5512	2.6981
	1.0007	19.7018		0.9688	8.66017		1.5527	2.77524
	1.0023	19.7332		0.9704	8.63472		1.5542	2.85443
	1.0039	19.7626		0.972	8.60326		1.5557	2.93466
	1.0054	19.7888		0.9735	8.56564		1.5572	3.01593
	1.007	19.8122		0.9751	8.52419		1.5587	3.09724
	1.0086	19.8326		0.9767	8.47973		1.5602	3.17959
	1.0102	19.852		0.9783	8.43328		1.5617	3.26298
	1.0118	19.8704		0.9799	8.38682		1.5632	3.34641
	1.0134	19.8888		0.9815	8.33936		1.5647	3.43188
	1.015	19.9082		0.9831	8.29491		1.5662	3.51938
	1.0165	19.9304		0.9846	8.25229		1.5677	3.60992
	1.0181	19.9538		0.9862	8.21184		1.5692	3.7025
	1.0197	19.9792		0.9878	8.17338		1.5707	3.79912
	1.0213	20.0076		0.9894	8.13692		1.5722	3.89776
	1.0229	20.037		0.991	8.10047		1.5737	3.99745
	1.0245	20.0674		0.9926	8.06401		1.5752	4.09916
	1.0261	20.0988		0.9942	8.02855		1.5767	4.19991
	1.0276	20.13		0.9957	7.99094		1.5782	4.30169
	1.0292	20.1604		0.9973	7.95248		1.5797	4.40251
	1.0308	20.1908		0.9989	7.91203		1.5812	4.50335
	1.0324	20.2192		1.0005	7.87257		1.5827	4.60222
	1.034	20.2466		1.0021	7.83211		1.5842	4.70113
	1.0356	20.272		1.0037	7.79266		1.5857	4.79806
	1.0372	20.2974		1.0053	7.7532		1.5872	4.89302
	1.0387	20.3216		1.0068	7.71359		1.5886	4.98587
	1.0403	20.346		1.0084	7.67513		1.5901	5.07388
	1.0419	20.3694		1.01	7.63567		1.5916	5.15892
	1.0435	20.3908		1.0116	7.59622		1.5931	5.23898
	1.0451	20.4102		1.0132	7.55776		1.5946	5.31507
	1.0467	20.4276		1.0148	7.5203		1.5961	5.38618
	1.0483	20.443		1.0163	7.48369		1.5976	5.45132
	1.0498	20.4562		1.0179	7.45023		1.5991	5.50948
	1.0514	20.4666		1.0195	7.42178		1.6006	5.56066
	1.053	20.475		1.0211	7.39732		1.6021	5.60586
	1.0546	20.4824		1.0227	7.37886		1.6036	5.64508
	1.0562	20.4898		1.0243	7.36741		1.6051	5.67832
	1.0578	20.4972		1.0259	7.36095		1.6066	5.70759
	1.0594	20.5067		1.0274	7.35934		1.6081	5.73287
	1.0609	20.5168		1.029	7.36388		1.6096	5.75517
	1.0625	20.5312		1.0306	7.37142		1.6111	5.77748
	1.0641	20.5486		1.0322	7.38297		1.6126	5.79981
	1.0657	20.569		1.0338	7.39551		1.6141	5.82116
	1.0673	20.5934		1.0354	7.40706		1.6156	5.84453
	1.0689	20.6198		1.037	7.4176		1.6171	5.8679
	1.0705	20.6483		1.0385	7.42498		1.6186	5.8913
	1.072	20.6774		1.0401	7.42753		1.6201	5.9157
	1.0736	20.7088		1.0417	7.42607		1.6216	5.93912
	1.0752	20.7422		1.0433	7.41961		1.6231	5.96255
	1.0768	20.7776		1.0449	7.40816		1.6246	5.98599
	1.0784	20.814		1.0465	7.3907		1.6261	6.00944
	1.08	20.8504		1.0481	7.37025		1.6276	6.03191
	1.0816	20.8869		1.0496	7.34663		1.6291	6.05438
	1.0831	20.922		1.0512	7.32317		1.6306	6.07786
	1.0847	20.9574		1.0528	7.29872		1.6321	6.10234
	1.0863	20.9908		1.0544	7.27626		1.6336	6.12784
	1.0879	21.0212		1.056	7.25981		1.6351	6.15534
	1.0895	21.0496		1.0576	7.24635		1.6365	6.18468
	1.0911	21.0761		1.0592	7.23589		1.638	6.21419
	1.0927	21.1015		1.0607	7.22728		1.6395	6.24371
	1.0942	21.1266		1.0623	7.21982		1.641	6.27223
	1.0958	21.153		1.0639	7.21037		1.6425	6.29975
	1.0974	21.1804		1.0655	7.19891		1.644	6.32428
	1.099	21.2098		1.0671	7.18245		1.6455	6.34581
	1.1006	21.2422		1.0687	7.16		1.647	6.36434
	1.1022	21.2757		1.0703	7.13154		1.6485	6.37787
	1.1038	21.3091		1.0718	7.09593		1.65	6.3884
	1.1053	21.3412		1.0734	7.05347		1.6515	6.39593
	1.1069	21.3736		1.075	7.00501		1.653	6.40346
	1.1085	21.404		1.0766	6.95056		1.6545	6.40998
	1.1101	21.4315		1.0782	6.8931		1.656	6.4175
	1.1117	21.4569		1.0798	6.83164		1.6575	6.42802
	1.1133	21.4823		1.0814	6.77019		1.659	6.44154
	1.1149	21.5067		1.0829	6.70957		1.6605	6.45705
	1.1164	21.5318		1.0845	6.65012		1.662	6.47555
	1.118	21.5562		1.0861	6.59166		1.6635	6.49505
	1.1196	21.5806		1.0877	6.5362		1.665	6.51354
	1.1212	21.6041		1.0893	6.48175		1.6665	6.52902
	1.1228	21.6255		1.0909	6.42629		1.668	6.5395
	1.1244	21.6449		1.0925	6.36983		1.6695	6.54497
	1.126	21.6593		1.094	6.30922		1.671	6.54442
	1.1276	21.6707		1.0956	6.24276		1.6725	6.53787
	1.1291	21.6758		1.0972	6.16931		1.674	6.52631
	1.1307	21.6752		1.0988	6.08785		1.6755	6.50873
	1.1323	21.6697		1.1004	5.99639		1.677	6.48914
	1.1339	21.6591		1.102	5.89694		1.6785	6.46854
	1.1355	21.6455		1.1036	5.78848		1.68	6.44693
	1.1371	21.6269		1.1051	5.67287		1.6815	6.4283
	1.1387	21.6063		1.1067	5.55141		1.683	6.41165
	1.1402	21.5854		1.1083	5.42395		1.6845	6.39699
	1.1418	21.5659		1.1099	5.2905		1.6859	6.38616
	1.1434	21.5483		1.1115	5.15004		1.6874	6.37847
	1.145	21.5337		1.1131	5.00559		1.6889	6.37376
	1.1466	21.5231		1.1147	4.85913		1.6904	6.37204
	1.1482	21.5165		1.1162	4.71351		1.6919	6.37429
	1.1498	21.5139		1.1178	4.57006		1.6934	6.37852
	1.1513	21.513		1.1194	4.4306		1.6949	6.38574
	1.1529	21.5145		1.121	4.29615		1.6964	6.39493
	1.1545	21.5179		1.1226	4.16669		1.6979	6.4051
	1.1561	21.5213		1.1242	4.03923		1.6994	6.41525
	1.1577	21.5257		1.1258	3.91278		1.7009	6.42437
	1.1593	21.5291		1.1273	3.78416		1.7024	6.42947
	1.1609	21.5325		1.1289	3.6507		1.7039	6.42955
	1.1624	21.5367		1.1305	3.51025		1.7054	6.4256
	1.164	21.5401		1.1321	3.36079		1.7069	6.41663
	1.1656	21.5425		1.1337	3.20234		1.7084	6.40263
	1.1672	21.5449		1.1353	3.03588		1.7099	6.3836
	1.1688	21.5473		1.1369	2.86242		1.7114	6.36255
	1.1704	21.5507		1.1384	2.68281		1.7129	6.33947
	1.172	21.5531		1.14	2.50335		1.7144	6.31535
	1.1735	21.5543		1.1416	2.3249		1.7159	6.29121
	1.1751	21.5537		1.1432	2.15144		1.7174	6.26804
	1.1767	21.5511		1.1448	1.98498		1.7189	6.24684
	1.1783	21.5485		1.1464	1.82453		1.7204	6.2256
	1.1799	21.5449		1.148	1.67207		1.7219	6.20633
	1.1815	21.5393		1.1495	1.52846		1.7234	6.18703
	1.1831	21.5347		1.1511	1.424		1.7249	6.1687
	1.1846	21.5299		1.1527	1.27654		1.7264	6.15033
	1.1862	21.5253		1.1543	1.13809		1.7279	6.13292
	1.1878	21.5227		1.1559	1.05263		1.7294	6.11548
	1.1894	21.5211		1.1575	0.91817		1.7309	6.09701
	1.191	21.5195		1.1591	0.79872		1.7324	6.07649
	1.1926	21.5179		1.1606	0.7321		1.7338	6.05385
	1.1942	21.5153		1.1622	0.64365		1.7353	6.02826
	1.1957	21.5125		1.1638	0.54119		1.7368	5.99863
	1.1973	21.5079		1.1654	0.44573		1.7383	5.96697
	1.1989	21.5033		1.167	0.35728		1.7398	5.93326
	1.2005	21.4977		1.1686	0.26782		1.7413	5.89751
	1.2021	21.4911		1.1702	0.17937		1.7428	5.86172
	1.2037	21.4855		1.1717	0.09075		1.7443	5.82589
	1.2053	21.4799		1.1733	0.00129		1.7458	5.79101
	1.2068	21.4751		1.1749	0		1.7473	5.75709
	1.2084	21.4735		1.1765	0		1.7488	5.72413
	1.21	21.4739		1.1781	0		1.7503	5.69112
	1.2116	21.4783		1.1797	0		1.7518	5.65607
	1.2132	21.4847		1.1813	0		1.7533	5.61796
	1.2148	21.4931		1.1828	0		1.7548	5.57482
	1.2164	21.5045		1.1844	0		1.7563	5.52562
	1.2179	21.5187		1.186	0		1.7578	5.46937
	1.2195	21.5361		1.1876	0		1.7593	5.40308
	1.2211	21.5565		1.1892	0		1.7608	5.32773
	1.2227	21.5789		1.1908	0		1.7623	5.24234
	1.2243	21.6023		1.1924	0		1.7638	5.14889
	1.2259	21.6277		1.1939	0		1.7653	5.04539
	1.2275	21.6542		1.1955	0		1.7668	4.93484
	1.229	21.6813		1.1971	0		1.7683	4.81624
	1.2306	21.7077		1.1987	0		1.7698	4.69258
	1.2322	21.7321		1.2003	0		1.7713	4.56387
	1.2338	21.7525		1.2019	0		1.7728	4.4331
	1.2354	21.7699		1.2035	0		1.7743	4.30227
	1.237	21.7824		1.205	0		1.7758	4.17639
	1.2386	21.7888		1.2066	0		1.7773	4.05645
	1.2401	21.7889		1.2082	0		1.7788	3.94446
	1.2417	21.7823		1.2098	0		1.7803	3.8404
	1.2433	21.7687		1.2114	0		1.7817	3.7453
	1.2449	21.7501		1.213	0		1.7832	3.65813
	1.2465	21.7265		1.2146	0		1.7847	3.5779
	1.2481	21.699		1.2161	0		1.7862	3.5036
	1.2497	21.6704		1.2177	0		1.7877	3.43625
	1.2512	21.6395		1.2193	0		1.7892	3.37283
	1.2528	21.6119		1.2241	0		1.7907	3.31335
	1.2544	21.5873		1.2256	0		1.7922	3.25781
	1.256	21.5657		1.2272	0		1.7937	3.2042
	1.2576	21.5501		1.4223	0		1.7952	3.15352
	1.2592	21.5376		1.4239	0		1.7967	3.10278
	1.2608	21.528		1.4254	0		1.7982	3.05198
	1.2623	21.5221		1.4302	0		1.7997	3.0001
	1.2639	21.5165		1.4318	0		1.8012	2.94616
	1.2655	21.5099		1.4334	0		1.8027	2.89115
	1.2671	21.5023		1.4349	0		1.8042	2.83306
	1.2687	21.4928		1.4365	0		1.8057	2.77191
	1.2703	21.4792		1.4381	0		1.8072	2.70769
	1.2719	21.4616		1.4397	0		1.8087	2.6414
	1.2734	21.4407		1.4413	0		1.8102	2.57303
	1.275	21.4181		1.4429	0		1.8117	2.50259
	1.2766	21.3925		1.4445	0		1.8132	2.43008
	1.2782	21.3669		1.446	0		1.8147	2.3555
	1.2798	21.3414		1.4476	0		1.8162	2.28084
	1.2814	21.3178		1.4492	0		1.8177	2.2051
	1.283	21.2962		1.4508	0		1.8192	2.12829
	1.2846	21.2776		1.4524	0		1.8207	2.0514
	1.2861	21.2597		1.454	0		1.8222	1.97343
	1.2877	21.2442		1.4556	0		1.8237	1.89439
	1.2893	21.2296		1.4571	0		1.8252	1.81526
	1.2909	21.214		1.4587	0		1.8267	1.73406
	1.2925	21.1974		1.4603	0		1.8282	1.65177
	1.2941	21.1798		1.4619	0		1.8297	1.56941
	1.2957	21.1612		1.4635	0		1.8311	1.48513
	1.2972	21.1413		1.4651	0		1.8326	1.39861
	1.2988	21.1227		1.4667	0		1.8341	1.312
	1.3004	21.1062		1.4682	0		1.8356	1.22531
	1.302	21.0916		1.4698	0		1.8371	1.13854
	1.3036	21.079		1.4714	0		1.8386	1.05368
	1.3052	21.0704		1.473	0		1.8401	0.96974
	1.3068	21.0648		1.4746	0		1.8416	0.89071
	1.3083	21.0609		1.4762	0		1.8431	0.72559
	1.3099	21.0594		1.4778	0.0514		1.8446	0.64938
	1.3115	21.0568		1.4793	0.13078		1.8461	0.57009
	1.3131	21.0542		1.4809	0.21233		1.8476	0.50071
	1.3147	21.0486		1.4825	0.29387		1.8491	0.41324
	1.3163	21.041		1.4841	0.37541		1.8506	0.33068
	1.3179	21.0304		1.4857	0.45696		1.8521	0.20102
	1.3194	21.0166		1.4873	0.5385		1.8536	-0.04072
	1.321	21		1.4889	0.62105		1.8551	-0.02756
	1.3226	20.9814		1.4904	0.70343		1.8566	-0.04949
	1.3242	20.9618		1.492	0.78697		1.8581	-0.14751
	1.3258	20.9412		1.4936	0.87052		1.8596	0.03538
	1.3274	20.9216		1.4952	0.95606		2.15	0
	1.329	20.902		1.4968	1.04061		2.1515	0.06498
	1.3305	20.8842		1.4984	1.12715		2.153	0.07926
	1.3321	20.8666		1.5	1.21469		2.1545	0.28467
	1.3337	20.852		1.5015	1.30408		2.156	0.25518
	1.3353	20.8384		1.5031	1.39462		2.1575	0.23182
	1.3369	20.8268		1.5047	1.48617		2.159	0.24958
	1.3385	20.8162		1.5063	1.57971		2.1605	0.27346
	1.3401	20.8066		1.5079	1.67525		2.162	0.16445
	1.3416	20.7948		1.5095	1.7718		2.1635	0.14158
	1.3432	20.7842		1.5111	1.86934		2.165	0.10282
	1.3448	20.7726		1.5126	1.96873		2.1665	-0.03381
	1.3464	20.761		1.5142	2.07027		2.168	0.03468
	1.348	20.7494		1.5158	2.17381		2.1695	0.1003
	1.3496	20.7378		1.5174	2.28036		2.1709	0.13506
	1.3512	20.7272		1.519	2.3919		2.1724	0.20793
	1.3527	20.7174		1.5206	2.50744		2.1739	0.27893
	1.3543	20.7098		1.5222	2.62999		2.1754	0.35205
	1.3559	20.7042		1.5237	2.75837		2.1769	0.42629
	1.3575	20.7026		1.5253	2.89392		2.1784	0.50166
	1.3591	20.703		1.5269	3.03746		2.1799	0.57815
	1.3607	20.7054		1.5285	3.187		2.1814	0.65777
	1.3623	20.7109		1.5301	3.34155		2.1829	0.7365
	1.3638	20.719		1.5317	3.49909		2.1844	0.81536
	1.3654	20.7304		1.5333	3.65563		2.1859	0.89433
	1.367	20.7438		1.5348	3.81002		2.1874	0.97443
	1.3686	20.7582		1.5364	3.95956		2.1889	1.05463
	1.3702	20.7716		1.538	4.10411		2.1904	1.13596
	1.3718	20.783		1.5396	4.24065		2.1919	1.2174
	1.3734	20.7915		1.5412	4.37119		2.1934	1.29896
	1.3749	20.7966		1.5428	4.49774		2.1949	1.38062
	1.3765	20.797		1.5444	4.62028		2.1964	1.4634
	1.3781	20.7934		1.5459	4.73867		2.1979	1.5453
	1.3797	20.7888		1.5475	4.85321		2.1994	1.6263
	1.3813	20.7832		1.5491	4.96175		2.2009	1.70741
	1.3829	20.7786		1.5507	5.0643		2.2024	1.78563
	1.3845	20.7761		1.5523	5.16084		2.2039	1.86195
	1.386	20.7772		1.5539	5.24839		2.2054	1.93739
	1.3876	20.7836		1.5555	5.32893		2.2069	2.01193
	1.3892	20.795		1.557	5.40031		2.2084	2.08457
	1.3908	20.8104		1.5586	5.46486		2.2099	2.15732
	1.3924	20.8288		1.5602	5.5214		2.2114	2.23116
	1.394	20.8493		1.5618	5.57295		2.2129	2.30611
	1.3956	20.8687		1.5634	5.61749		2.2144	2.38217
	1.3971	20.8858		1.565	5.65903		2.2159	2.45832
	1.3987	20.8982		1.5666	5.69558		2.2174	2.53757
	1.4003	20.9056		1.5681	5.72796		2.2188	2.61869
	1.4019	20.908		1.5697	5.7565		2.2203	2.70312
	1.4035	20.9045		1.5713	5.78005		2.2218	2.79166
	1.4051	20.8969		1.5729	5.80059		2.2233	2.88228
	1.4067	20.8853		1.5745	5.81714		2.2248	2.978
	1.4082	20.8714		1.5761	5.83068		2.2263	3.07682
	1.4098	20.8548		1.5777	5.83922		2.2278	3.17873
	1.4114	20.8382		1.5792	5.84561		2.2293	3.28372
	1.413	20.8196		1.5808	5.85115		2.2308	3.38981
	1.4146	20.8021		1.5824	5.8557		2.2323	3.49998
	1.4162	20.7835		1.584	5.86024		2.2338	3.61125
	1.4178	20.7669		1.5856	5.86678		2.2353	3.7256
	1.4193	20.75		1.5872	5.87533		2.2368	3.84204
	1.4209	20.7334		1.5888	5.88687		2.2383	3.95956
	1.4225	20.7178		1.5903	5.90326		2.2398	4.07916
	1.4241	20.7042		1.5919	5.9228		2.2413	4.20085
	1.4257	20.6927		1.5935	5.94634		2.2428	4.32462
	1.4273	20.6821		1.5951	5.97389		2.2443	4.44847
	1.4289	20.6745		1.5967	6.00443		2.2458	4.57341
	1.4305	20.6689		1.5983	6.03597		2.2473	4.69742
	1.432	20.665		1.5999	6.06852		2.2488	4.81851
	1.4336	20.6614		1.6014	6.0999		2.2503	4.93567
	1.4352	20.6589		1.603	6.12845		2.2518	5.04692
	1.4368	20.6583		1.6046	6.15499		2.2533	5.15224
	1.4384	20.6577		1.6062	6.17653		2.2548	5.25063
	1.44	20.6571		1.6078	6.19308		2.2563	5.3411
	1.4416	20.6565		1.6094	6.20662		2.2578	5.42463
	1.4431	20.6556		1.611	6.21617		2.2593	5.50124
	1.4447	20.6571		1.6125	6.22355		2.2608	5.57292
	1.4463	20.6585		1.6141	6.22809		2.2623	5.63967
	1.4479	20.6609		1.6157	6.23264		2.2638	5.70249
	1.4495	20.6653		1.6173	6.23818		2.2653	5.76238
	1.4511	20.6707		1.6189	6.24472		2.2668	5.82033
	1.4527	20.6791		1.6205	6.25227		2.2682	5.87695
	1.4542	20.6882		1.6221	6.26281		2.2697	5.93502
	1.4558	20.6997		1.6236	6.2752		2.2712	5.99317
	1.4574	20.7101		1.6252	6.29074		2.2727	6.05237
	1.459	20.7205		1.6268	6.30828		2.2742	6.11364
	1.4606	20.7309		1.6284	6.32683		2.2757	6.17696
	1.4622	20.7403		1.63	6.34737		2.2772	6.24135
	1.4638	20.7477		1.6316	6.36692		2.2787	6.3068
	1.4653	20.7538		1.6332	6.38646		2.2802	6.3723
	1.4669	20.7593		1.6347	6.40484		2.2817	6.43786
	1.4685	20.7637		1.6363	6.42339		2.2832	6.50148
	1.4701	20.7671		1.6379	6.43993		2.2847	6.56415
	1.4717	20.7715		1.6395	6.45648		2.2862	6.62487
	1.4733	20.7759		1.6411	6.47202		2.2877	6.68165
	1.4749	20.7793		1.6427	6.48956		2.2892	6.73748
	1.4764	20.7835		1.6443	6.50911		2.2907	6.79036
	1.478	20.7889		1.6458	6.53149		2.2922	6.84029
	1.4796	20.7953		1.6474	6.55604		2.2937	6.88827
	1.4812	20.8017		1.649	6.58258		2.2952	6.9343
	1.4828	20.8091		1.6506	6.61012		2.2967	6.97838
	1.4844	20.8185		1.6522	6.63767		2.2982	7.0205
	1.486	20.8279		1.6538	6.66421		2.2997	7.06267
	1.4875	20.8381		1.6553	6.68859		2.3012	7.10288
	1.4891	20.8495		1.6569	6.70914		2.3027	7.14113
	1.4907	20.8609		1.6585	6.72668		2.3042	7.17943
	1.4923	20.8733		1.6601	6.74123		2.3057	7.21777
	1.4939	20.8857		1.6617	6.75377		2.3072	7.25414
	1.4955	20.8991		1.6633	6.76431		2.3087	7.28956
	1.4971	20.9115		1.6649	6.77486		2.3102	7.32402
	1.4986	20.9237		1.6664	6.78824		2.3117	7.35751
	1.5002	20.9341		1.668	6.80379		2.3132	7.39104
	1.5018	20.9435		1.6696	6.82233		2.3147	7.42261
	1.5034	20.9499		1.6712	6.84687		2.3161	7.4537
	1.505	20.9543		1.6728	6.87642		2.3176	7.48533
	1.5066	20.9547		1.6744	6.91196		2.3191	7.51799
	1.5082	20.9511		1.676	6.9525		2.3206	7.54969
	1.5097	20.9453		1.6775	6.99689		2.3221	7.58241
	1.5113	20.9357		1.6791	7.04343		2.3236	7.61717
	1.5129	20.9241		1.6807	7.09298		2.3251	7.65295
	1.5145	20.9125		1.6823	7.14352		2.3266	7.68976
	1.5161	20.9019		1.6839	7.19306		2.3281	7.7276
	1.5177	20.8923		1.6855	7.23961		2.3296	7.76547
	1.5193	20.8848		1.6871	7.28315		2.3311	7.80036
	1.5208	20.8809		1.6886	7.32354		2.3326	7.83227
	1.5224	20.8793		1.6902	7.36008		2.3341	7.86021
	1.524	20.8817		1.6918	7.39362		2.3356	7.88316
	1.5256	20.8861		1.6934	7.42417		2.3371	7.90114
	1.5272	20.8925		1.695	7.45271		2.3386	7.91514
	1.5288	20.9019		1.6966	7.48026		2.3401	7.92516
	1.5304	20.9134		1.6982	7.5058		2.3416	7.93019
	1.5319	20.9255		1.6997	7.53218		2.3431	7.93225
	1.5335	20.9389		1.7013	7.55873		2.3446	7.92931
	1.5351	20.9533		1.7029	7.58527		2.3461	7.9244
	1.5367	20.9687		1.7045	7.61181		2.3476	7.9175
	1.5383	20.9841		1.7061	7.63836		2.3491	7.90861
	1.5399	20.9986		1.7077	7.6649		2.3506	7.89973
	1.5415	21.012		1.7093	7.69145		2.3521	7.88886
	1.543	21.0231		1.7108	7.71683		2.3536	7.87901
	1.5446	21.0325		1.7124	7.74037		2.3551	7.87016
	1.5462	21.0379		1.714	7.76092		2.3566	7.85932
	1.5478	21.0413		1.7156	7.77746		2.3581	7.84949
	1.5494	21.0427		1.7172	7.79201		2.3596	7.83967
	1.551	21.0432		1.7188	7.80355		2.3611	7.82985
	1.5526	21.0436		1.7204	7.81309		2.3626	7.82003
	1.5541	21.0467		1.7219	7.82248		2.3641	7.81022
	1.5557	21.0521		1.7235	7.83202		2.3655	7.80087
	1.5573	21.0585		1.7251	7.84257		2.367	7.79306
	1.5589	21.0689		1.7267	7.85511		2.3685	7.78725
	1.5605	21.0803		1.7283	7.86865		2.37	7.78245
	1.5621	21.0928		1.7299	7.8832		2.3715	7.77864
	1.5637	21.1052		1.7315	7.89874		2.373	7.77483
	1.5652	21.1163		1.733	7.91313		2.3745	7.76901
	1.5668	21.1277		1.7346	7.92667		2.376	7.76219
	1.5684	21.1371		1.7362	7.93921		2.3775	7.75137
	1.57	21.1455		1.7378	7.95076		2.379	7.73654
	1.5716	21.151		1.7394	7.9603		2.3805	7.7177
	1.5732	21.1564		1.741	7.97184		2.382	7.69285
	1.5748	21.1598		1.7426	7.98439		2.3835	7.663
	1.5764	21.1612		1.7441	8.00077		2.385	7.63013
	1.5779	21.1613		1.7457	8.02032		2.3865	7.59426
	1.5795	21.1607		1.7473	8.04286		2.388	7.55737
	1.5811	21.1581		1.7489	8.0704		2.3895	7.52046
	1.5827	21.1556		1.7505	8.10095		2.391	7.48455
	1.5843	21.153		1.7521	8.13549		2.3925	7.45062
	1.5859	21.1494		1.7537	8.17103		2.394	7.42167
	1.5875	21.1468		1.7552	8.20642		2.3955	7.39471
	1.589	21.1449		1.7568	8.24096		2.397	7.37072
	1.5906	21.1443		1.7584	8.27151		2.3985	7.34872
	1.5922	21.1468		1.76	8.29705		2.4	7.3277
	1.5938	21.1512		1.7616	8.31759		2.4015	7.30666
	1.5954	21.1576		1.7632	8.33314		2.403	7.2826
	1.597	21.164		1.7648	8.34368		2.4045	7.25651
	1.5986	21.1714		1.7663	8.35107		2.406	7.2264
	1.6001	21.1775		1.7679	8.35661		2.4075	7.19327
	1.6017	21.1839		1.7695	8.36115		2.409	7.1541
	1.6033	21.1894		1.7711	8.3657		2.4105	7.11092
	1.6049	21.1948		1.7727	8.37224		2.412	7.0647
	1.6065	21.2002		1.7743	8.37979		2.4134	7.01394
	1.6081	21.2066		1.7759	8.38833		2.4149	6.96267
	1.6097	21.214		1.7774	8.39671		2.4164	6.91237
	1.6112	21.2232		1.779	8.40726		2.4179	6.86303
	1.6128	21.2336		1.7806	8.4178		2.4194	6.81567
	1.6144	21.246		1.7822	8.42935		2.4209	6.77127
	1.616	21.2604		1.7838	8.44189		2.4224	6.72883
	1.6176	21.2748		1.7854	8.45743		2.4239	6.68736
	1.6192	21.2902		1.787	8.47598		2.4254	6.64686
	1.6208	21.3066		1.7885	8.49636		2.4269	6.60432
	1.6223	21.3248		1.7901	8.51891		2.4284	6.56073
	1.6239	21.3452		1.7917	8.54145		2.4299	6.51511
	1.6255	21.3676		1.7933	8.56199		2.4314	6.46645
	1.6271	21.393		1.7949	8.58154		2.4329	6.41775
	1.6287	21.4204		1.7965	8.59808		2.4344	6.368
	1.6303	21.4498		1.7981	8.61062		2.4359	6.31822
	1.6319	21.4812		1.7996	8.62001		2.4374	6.26838
	1.6334	21.5114		1.8012	8.62855		2.4389	6.21951
	1.635	21.5408		1.8028	8.6351		2.4404	6.17058
	1.6366	21.5662		1.8044	8.64364		2.4419	6.12061
	1.6382	21.5876		1.806	8.65218		2.4434	6.06759
	1.6398	21.606		1.8076	8.66073		2.4449	6.01053
	1.6414	21.6194		1.8092	8.67127		2.4464	5.94941
	1.643	21.6288		1.8107	8.68266		2.4479	5.88224
	1.6445	21.636		1.8123	8.6942		2.4494	5.81002
	1.6461	21.6424		1.8139	8.70674		2.4509	5.73275
	1.6477	21.6488		1.8155	8.71929		2.4524	5.64842
	1.6493	21.6552		1.8171	8.73283		2.4539	5.55904
	1.6509	21.6646		1.8187	8.74937		2.4554	5.4626
	1.6525	21.674		1.8203	8.76692		2.4569	5.3591
	1.6541	21.6844		1.8218	8.7883		2.4584	5.25055
	1.6556	21.6946		1.8234	8.81085		2.4599	5.13594
	1.6572	21.707		1.825	8.83539		2.4614	5.01727
	1.6588	21.7194		1.8266	8.86193		2.4628	4.89612
	1.6604	21.7318		1.8282	8.88848		2.4643	4.77733
	1.662	21.7462		1.8298	8.91402		2.4658	4.66048
	1.6636	21.7626		1.8314	8.93857		2.4673	4.54656
	1.6652	21.78		1.8329	8.96095		2.4688	4.43658
	1.6667	21.8002		1.8345	8.98149		2.4703	4.33153
	1.6683	21.8216		1.8361	9.00104		2.4718	4.23042
	1.6699	21.843		1.8377	9.01858		2.4733	4.13224
	1.6715	21.8624		1.8393	9.03512		2.4748	4.03799
	1.6731	21.8788		1.8409	9.05167		2.4763	3.94767
	1.6747	21.8922		1.8425	9.06621		2.4778	3.86028
	1.6763	21.9006		1.844	9.0796		2.4793	3.77482
	1.6778	21.9058		1.8456	9.09214		2.4808	3.69129
	1.6794	21.9062		1.8472	9.10468		2.4823	3.61069
	1.681	21.9036		1.8488	9.11723		2.4838	3.53301
	1.6826	21.899		1.8504	9.12777		2.4853	3.45725
	1.6842	21.8954		1.852	9.13732		2.4868	3.38442
	1.6858	21.8938		1.8536	9.14786		2.4883	3.31251
	1.6874	21.8962		1.8551	9.15824		2.4898	3.24252
	1.6889	21.9024		1.8567	9.16979		2.4913	3.17346
	1.6905	21.9138		1.8583	9.18233		2.4928	3.10631
	1.6921	21.9302		1.8599	9.19588		2.4943	3.03809
	1.6937	21.9526		1.8615	9.21142		2.4958	2.97078
	1.6953	21.979		1.8631	9.22896		2.4973	2.90438
	1.6969	22.0095		1.8646	9.24835		2.4988	2.83791
	1.6985	22.0449		1.8662	9.26889		2.5003	2.77035
	1.7	22.082		1.8678	9.29144		2.5018	2.7027
	1.7016	22.1244		1.8694	9.31498		2.5033	2.63496
	1.7032	22.1688		1.871	9.33852		2.5048	2.56514
	1.7048	22.2162		1.8726	9.36307		2.5063	2.49423
	1.7064	22.2636		1.8742	9.38861		2.5078	2.42323
	1.708	22.3111		1.8757	9.413		2.5093	2.35014
	1.7096	22.3565		1.8773	9.43954		2.5107	2.2777
	1.7111	22.3996		1.8789	9.46808		2.5122	2.20643
	1.7127	22.441		1.8805	9.49963		2.5137	2.13607
	1.7143	22.4794		1.8821	9.53417		2.5152	2.06861
	1.7159	22.5138		1.8837	9.56971		2.5167	2.00305
	1.7175	22.5463		1.8853	9.60826		2.5182	1.9414
	1.7191	22.5767		1.8868	9.64664		2.5197	1.88365
	1.7207	22.6061		1.8884	9.68419		2.5212	1.82881
	1.7222	22.6352		1.89	9.71973		2.5227	1.77386
	1.7238	22.6646		1.8916	9.75327		2.5242	1.71581
	1.7254	22.692		1.8932	9.78282		2.5257	1.61366
	1.727	22.7184		1.8948	9.80836		2.5272	1.52941
	1.7286	22.7409		1.8964	9.8319		2.5287	1.37606
	1.7302	22.7613		1.8979	9.85229		2.5302	1.3266
	1.7318	22.7767		1.8995	9.87083		2.5317	1.27103
	1.7334	22.7891		1.9011	9.88838		2.5332	1.21936
	1.7349	22.7982		1.9027	9.90592		2.5347	1.03959
	1.7365	22.8066		1.9043	9.92546		2.5362	0.9127
	1.7381	22.8141		1.9059	9.94801		2.5377	0.8107
	1.7397	22.8215		1.9075	9.97255		2.5392	0.7256
	1.7413	22.8299		1.909	9.99994		2.5407	0.52438
	1.7429	22.8393		1.9106	10.0285		2.5422	0.32005
	1.7445	22.8507		1.9122	10.059		2.5437	0.24261
	1.746	22.8638		1.9138	10.0896		2.5452	0.16405
	1.7476	22.8783		1.9154	10.1201		2.5467	0.00138
	1.7492	22.8947		1.917	10.1487		2.5482	-0.01441
	1.7508	22.9121		1.9186	10.1742		2.8655	0
	1.7524	22.9325		1.9201	10.1976		2.867	0
	1.754	22.9539		1.9217	10.2181		2.8685	0
	1.7556	22.9783		1.9233	10.2357		2.87	0
	1.7571	23.0054		1.9249	10.2512		2.8715	0.77382
	1.7587	23.0339		1.9265	10.2668		2.873	0.72207
	1.7603	23.0653		1.9281	10.2813		2.8745	0.70638
	1.7619	23.0987		1.9297	10.2968		2.876	0.63875
	1.7635	23.1341		1.9312	10.3112		2.8775	0.70519
	1.7651	23.1715		1.9328	10.3278		2.879	0.72769
	1.7667	23.2099		1.9344	10.3443		2.8805	0.74626
	1.7682	23.248		1.936	10.3629		2.882	0.76389
	1.7698	23.2875		1.9376	10.3824		2.8835	0.78057
	1.7714	23.3269		1.9392	10.404		2.885	0.79732
	1.773	23.3653		1.9408	10.4275		2.8865	0.81613
	1.7746	23.4037		1.9423	10.4509		2.888	0.839
	1.7762	23.4411		1.9439	10.4764		2.8895	0.86893
	1.7778	23.4745		1.9455	10.501		2.891	0.90492
	1.7793	23.5047		1.9471	10.5265		2.8925	0.94497
	1.7809	23.5321		1.9487	10.5501		2.894	0.98507
	1.7825	23.5575		1.9503	10.5716		2.8955	1.02624
	1.7841	23.5819		1.9519	10.5891		2.897	1.06846
	1.7857	23.6053		1.9534	10.6045		2.8985	1.11273
	1.7873	23.6297		1.955	10.6151		2.8999	1.15624
	1.7889	23.6551		1.9566	10.6206		2.9014	1.19862
	1.7904	23.6823		1.9582	10.6212		2.9029	1.23806
	1.792	23.7097		1.9598	10.6187		2.9044	1.27555
	1.7936	23.7391		1.9614	10.6142		2.9059	1.3111
	1.7952	23.7675		1.963	10.6078		2.9074	1.34669
	1.7968	23.7949		1.9645	10.6032		2.9089	1.38135
	1.7984	23.8223		1.9661	10.6017		2.9104	1.41605
	1.8	23.8497		1.9677	10.6053		2.9119	1.4528
	1.8015	23.8759		1.9693	10.6138		2.9134	1.49261
	1.8031	23.9033		1.9709	10.6264		2.9149	1.53547
	1.8047	23.9307		1.9725	10.6439		2.9164	1.58338
	1.8063	23.9581		1.9741	10.6664		2.9179	1.63433
	1.8079	23.9865		1.9756	10.6928		2.9194	1.69034
	1.8095	24.0149		1.9772	10.7214		2.9209	1.75039
	1.8111	24.0423		1.9788	10.7509		2.9224	1.81449
	1.8126	24.0695		1.9804	10.7805		2.9239	1.88264
	1.8142	24.0949		1.982	10.81		2.9254	1.95584
	1.8158	24.1183		1.9836	10.8375		2.9269	2.03208
	1.8174	24.1407		1.9852	10.8631		2.9284	2.11237
	1.819	24.1621		1.9867	10.8865		2.9299	2.19571
	1.8206	24.1815		1.9883	10.906		2.9314	2.28009
	1.8222	24.1999		1.9899	10.9236		2.9329	2.36451
	1.8237	24.2181		1.9915	10.9391		2.9344	2.44898
	1.8253	24.2375		1.9931	10.9546		2.9359	2.52949
	1.8269	24.2579		1.9947	10.9702		2.9374	2.60804
	1.8285	24.2813		1.9963	10.9887		2.9389	2.68164
	1.8301	24.3067		1.9978	11.0091		2.9404	2.75128
	1.8317	24.3361		1.9994	11.0337		2.9419	2.81696
	1.8333	24.3696		2.001	11.0602		2.9434	2.87968
	1.8348	24.4077		2.0026	11.0877		2.9449	2.94044
	1.8364	24.4491		2.0042	11.1163		2.9464	2.99924
	1.838	24.4945		2.0058	11.1428		2.9478	3.05815
	1.8396	24.5439		2.0074	11.1654		2.9493	3.11603
	1.8412	24.5973		2.0089	11.1828		2.9508	3.17494
	1.8428	24.6537		2.0105	11.1953		2.9523	3.23489
	1.8444	24.7142		2.0121	11.2009		2.9538	3.29688
	1.8459	24.7763		2.0137	11.2034		2.9553	3.3609
	1.8475	24.8417		2.0153	11.2029		2.9568	3.42696
	1.8491	24.9061		2.0169	11.2005		2.9583	3.49406
	1.8507	24.9695		2.0185	11.2		2.9598	3.56219
	1.8523	25.0309		2.02	11.2004		2.9613	3.63136
	1.8539	25.0904		2.0216	11.205		2.9628	3.70156
	1.8555	25.1468		2.0232	11.2145		2.9643	3.77279
	1.857	25.1999		2.0248	11.229		2.9658	3.84405
	1.8586	25.2513		2.0264	11.2486		2.9673	3.91735
	1.8602	25.3017		2.028	11.2731		2.9688	3.99268
	1.8618	25.3511		2.0296	11.3027		2.9703	4.06804
	1.8634	25.3995		2.0311	11.3341		2.9718	4.14544
	1.865	25.448		2.0327	11.3676		2.9733	4.22486
	1.8666	25.4964		2.0343	11.4011		2.9748	4.30431
	1.8681	25.5445		2.0359	11.4317		2.9763	4.38379
	1.8697	25.5919		2.0375	11.4572		2.9778	4.4663
	1.8713	25.6383		2.0391	11.4758		2.9793	4.54984
	1.8729	25.6827		2.0407	11.4863		2.9808	4.63541
	1.8745	25.7232		2.0422	11.4907		2.9823	4.722
	1.8761	25.7606		2.0438	11.4893		2.9838	4.80962
	1.8777	25.794		2.0454	11.4828		2.9853	4.89827
	1.8793	25.8224		2.047	11.4723		2.9868	4.98794
	1.8808	25.8465		2.0486	11.4609		2.9883	5.07764
	1.8824	25.8679		2.0502	11.4504		2.9898	5.16536
	1.884	25.8874		2.0518	11.441		2.9913	5.25111
	1.8856	25.9058		2.0533	11.4353		2.9928	5.33388
	1.8872	25.9252		2.0549	11.4329		2.9943	5.41067
	1.8888	25.9466		2.0565	11.4364		2.9958	5.48048
	1.8904	25.972		2.0581	11.444		2.9972	5.54233
	1.8919	26.0001		2.0597	11.4555		2.9987	5.59619
	1.8935	26.0345		2.0613	11.4721		3.0002	5.64307
	1.8951	26.0729		2.0629	11.4916		3.0017	5.68196
	1.8967	26.1184		2.0644	11.513		3.0032	5.71688
	1.8983	26.1688		2.066	11.5345		3.0047	5.74782
	1.8999	26.2262		2.0676	11.5541		3.0062	5.77778
	1.9015	26.2876		2.0692	11.5706		3.0077	5.80775
	1.903	26.3537		2.0708	11.5842		3.0092	5.83874
	1.9046	26.4231		2.0724	11.5927		3.0107	5.86975
	1.9062	26.4926		2.074	11.5983		3.0122	5.90178
	1.9078	26.562		2.0755	11.5996		3.0137	5.93282
	1.9094	26.6274		2.0771	11.5982		3.0152	5.96488
	1.911	26.6888		2.0787	11.5957		3.0167	5.99696
	1.9126	26.7452		2.0803	11.5933		3.0182	6.02905
	1.9141	26.7943		2.0819	11.5908		3.0197	6.06315
	1.9157	26.8367		2.0835	11.5894		3.0212	6.09827
	1.9173	26.8712		2.085	11.5868		3.0227	6.1364
	1.9189	26.8976		2.0866	11.5843		3.0242	6.17754
	1.9205	26.917		2.0882	11.5818		3.0257	6.22169
	1.9221	26.9314		2.0898	11.5794		3.0272	6.26786
	1.9237	26.9408		2.0914	11.5759		3.0287	6.31604
	1.9252	26.9479		2.093	11.5715		3.0302	6.36722
	1.9268	26.9554		2.0946	11.567		3.0317	6.41842
	1.9284	26.9648		2.0961	11.5634		3.0332	6.46963
	1.93	26.9772		2.0977	11.5599		3.0347	6.51984
	1.9316	26.9926		2.0993	11.5585		3.0362	6.56807
	1.9332	27.013		2.1009	11.559		3.0377	6.6133
	1.9348	27.0374		2.1025	11.5606		3.0392	6.65554
	1.9363	27.0656		2.1041	11.5641		3.0407	6.69279
	1.9379	27.097		2.1057	11.5687		3.0422	6.72404
	1.9395	27.1324		2.1072	11.574		3.0437	6.7513
	1.9411	27.1708		2.1088	11.5786		3.0451	6.77255
	1.9427	27.2122		2.1104	11.5811		3.0466	6.78982
	1.9443	27.2566		2.112	11.5817		3.0481	6.80409
	1.9459	27.304		2.1136	11.5792		3.0496	6.81737
	1.9474	27.3522		2.1152	11.5708		3.0511	6.82965
	1.949	27.4006		2.1168	11.5583		3.0526	6.84493
	1.9506	27.45		2.1183	11.5417		3.0541	6.86122
	1.9522	27.4994		2.1199	11.5222		3.0556	6.8795
	1.9538	27.5468		2.1215	11.5008		3.0571	6.89879
	1.9554	27.5942		2.1231	11.4803		3.0586	6.91908
	1.957	27.6386		2.1247	11.4599		3.0601	6.94037
	1.9585	27.6808		2.1263	11.4434		3.0616	6.95966
	1.9601	27.7212		2.1279	11.432		3.0631	6.97895
	1.9617	27.7596		2.1294	11.4243		3.0646	6.99623
	1.9633	27.798		2.131	11.4229		3.0661	7.01352
	1.9649	27.8364		2.1326	11.4254		3.0676	7.0298
	1.9665	27.8758		2.1342	11.432		3.0691	7.04508
	1.9681	27.9172		2.1358	11.4405		3.0706	7.05635
	1.9696	27.9594		2.1374	11.4491		3.0721	7.06462
	1.9712	28.0038		2.139	11.4586		3.0736	7.06889
	1.9728	28.0482		2.1405	11.465		3.0751	7.06615
	1.9744	28.0946		2.1421	11.4695		3.0766	7.05841
	1.976	28.139		2.1437	11.4711		3.0781	7.04366
	1.9776	28.1844		2.1453	11.4676		3.0796	7.0239
	1.9792	28.2288		2.1469	11.4602		3.0811	6.99814
	1.9807	28.272		2.1485	11.4487		3.0826	6.97037
	1.9823	28.3134		2.1501	11.4322		3.0841	6.93959
	1.9839	28.3558		2.1516	11.4126		3.0856	6.9098
	1.9855	28.3972		2.1532	11.3902		3.0871	6.881
	1.9871	28.4396		2.1548	11.3647		3.0886	6.8532
	1.9887	28.483		2.1564	11.3383		3.0901	6.82738
	1.9903	28.5275		2.158	11.3118		3.0916	6.80155
	1.9918	28.5726		2.1596	11.2864		3.0931	6.77671
	1.9934	28.619		2.1612	11.2619		3.0945	6.75185
	1.995	28.6674		2.1627	11.2393		3.096	6.72699
	1.9966	28.7168		2.1643	11.2188		3.0975	6.70111
	1.9982	28.7682		2.1659	11.2024		3.099	6.67522
	1.9998	28.8196		2.1675	11.1899		3.1005	6.65132
	2.0014	28.8721		2.1691	11.1814		3.102	6.6284
	2.0029	28.9252		2.1707	11.175		3.1035	6.60747
	2.0045	28.9786		2.1723	11.1715		3.105	6.58852
	2.0061	29.032		2.1738	11.1689		3.1065	6.57255
	2.0077	29.0844		2.1754	11.1675		3.108	6.55857
	2.0093	29.1358		2.177	11.164		3.1095	6.54658
	2.0109	29.1833		2.1786	11.1576		3.111	6.53456
	2.0125	29.2257		2.1802	11.1491		3.1125	6.52253
	2.014	29.2638		2.1818	11.1356		3.114	6.50748
	2.0156	29.2962		2.1834	11.1192		3.1155	6.49141
	2.0172	29.3226		2.1849	11.0966		3.117	6.47331
	2.0188	29.344		2.1865	11.0711		3.1185	6.4522
	2.0204	29.3615		2.1881	11.0437		3.12	6.42907
	2.022	29.3749		2.1897	11.0142		3.1215	6.40492
	2.0236	29.3873		2.1913	10.9868		3.123	6.38075
	2.0251	29.3984		2.1929	10.9613		3.1245	6.35655
	2.0267	29.4098		2.1945	10.9398		3.126	6.33233
	2.0283	29.4232		2.196	10.9232		3.1275	6.31009
	2.0299	29.4386		2.1976	10.9128		3.129	6.28682
	2.0315	29.4561		2.1992	10.9093		3.1305	6.26153
	2.0331	29.4745		2.2008	10.9118		3.132	6.23421
	2.0347	29.4929		2.2024	10.9194		3.1335	6.20387
	2.0363	29.5143		2.204	10.9299		3.135	6.16851
	2.0378	29.5364		2.2056	10.9425		3.1365	6.13011
	2.0394	29.5608		2.2071	10.9559		3.138	6.08669
	2.041	29.5862		2.2087	10.9694		3.1395	6.03824
	2.0426	29.6147		2.2103	10.98		3.141	5.98677
	2.0442	29.6441		2.2119	10.9875		3.1424	5.9333
	2.0458	29.6745		2.2135	10.992		3.1439	5.87677
	2.0474	29.7069		2.2151	10.9936		3.1454	5.81621
	2.0489	29.739		2.2167	10.9921		3.1469	5.75262
	2.0505	29.7704		2.2182	10.9875		3.1484	5.686
	2.0521	29.8019		2.2198	10.9801		3.1499	5.61434
	2.0537	29.8313		2.2214	10.9696		3.1514	5.53966
	2.0553	29.8577		2.223	10.9572		3.1529	5.46094
	2.0569	29.8821		2.2246	10.9427		3.1544	5.37819
	2.0585	29.9025		2.2262	10.9282		3.1559	5.29341
	2.06	29.9186		2.2278	10.9128		3.1574	5.2056
	2.0616	29.931		2.2293	10.8982		3.1589	5.11775
	2.0632	29.9365		2.2309	10.8837		3.1604	5.02886
	2.0648	29.9379		2.2325	10.8722		3.1619	4.93994
	2.0664	29.9343		2.2341	10.8618		3.1634	4.85199
	2.068	29.9267		2.2357	10.8543		3.1649	4.76499
	2.0696	29.9181		2.2373	10.8479		3.1664	4.67797
	2.0711	29.9082		2.2389	10.8434		3.1679	4.5919
	2.0727	29.8997		2.2404	10.8398		3.1694	4.5078
	2.0743	29.8931		2.242	10.8354		3.1709	4.42365
	2.0759	29.8885		2.2436	10.8299		3.1724	4.33947
	2.0775	29.8879		2.2452	10.8224		3.1739	4.25525
	2.0791	29.8893		2.2468	10.812		3.1754	4.17099
	2.0807	29.8937		2.2484	10.7985		3.1769	4.08369
	2.0822	29.8988		2.25	10.7811		3.1784	3.99635
	2.0838	29.9053		2.2515	10.7605		3.1799	3.90896
	2.0854	29.9117		2.2531	10.736		3.1814	3.82054
	2.087	29.9181		2.2547	10.7095		3.1829	3.73107
	2.0886	29.9235		2.2563	10.6811		3.1844	3.64156
	2.0902	29.9299		2.2579	10.6526		3.1859	3.55401
	2.0918	29.9363		2.2595	10.6252		3.1874	3.46841
	2.0933	29.9435		2.2611	10.5997		3.1889	3.38576
	2.0949	29.9529		2.2626	10.5781		3.1903	3.30719
	2.0965	29.9643		2.2642	10.5607		3.1918	3.23046
	2.0981	29.9767		2.2658	10.5462		3.1933	3.15768
	2.0997	29.9901		2.2674	10.5347		3.1948	3.08686
	2.1013	30.0035		2.269	10.5233		3.1963	3.01798
	2.1029	30.0169		2.2706	10.5128		3.1978	2.95107
	2.1044	30.0271		2.2722	10.4984		3.1993	2.8851
	2.106	30.0355		2.2737	10.4817		3.2008	2.81808
	2.1076	30.0409		2.2753	10.4593		3.2023	2.75102
	2.1092	30.0413		2.2769	10.4338		3.2038	2.6819
	2.1108	30.0377		2.2785	10.4044		3.2053	2.61074
	2.1124	30.0291		2.2801	10.3729		3.2068	2.53652
	2.114	30.0155		2.2817	10.3395		3.2083	2.45925
	2.1155	29.9967		2.2833	10.309		3.2098	2.37793
	2.1171	29.9721		2.2848	10.2804		3.2113	2.29356
	2.1187	29.9425		2.2864	10.2579		3.2128	2.20514
	2.1203	29.9079		2.288	10.2415		3.2143	2.11266
	2.1219	29.8703		2.2896	10.231		3.2158	2.01613
	2.1235	29.8307		2.2912	10.2266		3.2173	1.91754
	2.1251	29.7911		2.2928	10.2281		3.2188	1.8179
	2.1266	29.7533		2.2943	10.2325		3.2203	1.7182
	2.1282	29.7167		2.2959	10.238		3.2218	1.62045
	2.1298	29.6831		2.2975	10.2426		3.2233	1.52763
	2.1314	29.6525		2.2991	10.2451		3.2248	1.44077
	2.133	29.6269		2.3007	10.2417		3.2263	1.36184
	2.1346	29.6033		2.3023	10.2322		3.2278	1.29286
	2.1362	29.5837		2.3039	10.2148		3.2293	1.23282
	2.1377	29.5639		2.3054	10.1921		3.2308	1.18072
	2.1393	29.5453		2.307	10.1637		3.2323	1.13656
	2.1409	29.5267		2.3086	10.1302		3.2338	1.09534
	2.1425	29.5091		2.3102	10.0948		3.2353	1.05805
	2.1441	29.4915		2.3118	10.0583		3.2368	1.02471
	2.1457	29.4759		2.3134	10.0219		3.2383	0.99031
	2.1473	29.4633		2.315	9.98741		3.2397	0.95107
	2.1488	29.4525		2.3165	9.9578		3.2412	0.91855
	2.1504	29.4449		2.3181	9.93334		3.2427	0.88496
	2.152	29.4403		2.3197	9.91388		3.2442	0.8303
	2.1536	29.4387		2.3213	9.90043		3.2457	0.72659
	2.1552	29.4381		2.3229	9.89197		3.2472	0.6748
	2.1568	29.4385		2.3245	9.88851		3.2487	0.58696
	2.1584	29.439		2.3261	9.88706		3.2502	0.56904
	2.1599	29.4381		2.3276	9.88744		3.2517	0.55306
	2.1615	29.4375		2.3292	9.88999		3.2532	0.58902
	2.1631	29.4349		2.3308	9.89453		3.2547	0.5559
	2.1647	29.4323		2.3324	9.90207		3.2562	0.51272
	2.1663	29.4287		2.334	9.90962		3.2577	0.28247
	2.1679	29.4242		2.3356	9.92016		3.2592	0.07115
	2.1695	29.4196		2.3372	9.9317		3.5391	0
	2.171	29.4147		2.3387	9.94509		3.5406	0
	2.1726	29.4101		2.3403	9.96063		3.5421	0
	2.1742	29.4045		2.3419	9.97718		3.5436	0.46306
	2.1758	29.3959		2.3435	9.99072		3.5451	0.18146
	2.1774	29.3844		2.3451	10.0023		3.5466	0.19596
	2.179	29.3708		2.3467	10.0108		3.5481	0.15157
	2.1806	29.3542		2.3483	10.0163		3.5496	0.05428
	2.1822	29.3356		2.3498	10.0187		3.5511	0.07209
	2.1837	29.3147		2.3514	10.0173		3.5526	0.09201
	2.1853	29.2931		2.353	10.0138		3.5541	0.11403
	2.1869	29.2725		2.3546	10.0104		3.5556	0.13915
	2.1885	29.2529		2.3562	10.0069		3.5571	0.16738
	2.1901	29.2364		2.3578	10.0075		3.5586	0.19871
	2.1917	29.2228		2.3594	10.011		3.5601	0.23414
	2.1933	29.2142		2.3609	10.0194		3.5616	0.27466
	2.1948	29.2103		2.3625	10.0349		3.5631	0.32329
	2.1964	29.2117		2.3641	10.0555		3.5646	0.38002
	2.198	29.2152		2.3657	10.08		3.5661	0.44584
	2.1996	29.2226		2.3673	10.1086		3.5676	0.52177
	2.2012	29.231		2.3689	10.1371		3.5691	0.60578
	2.2028	29.2404		2.3705	10.1656		3.5706	0.6979
	2.2044	29.2528		2.372	10.192		3.5721	0.79711
	2.2059	29.2659		2.3736	10.2156		3.5736	0.90041
	2.2075	29.2823		2.3752	10.2341		3.5751	1.0038
	2.2091	29.3008		2.3768	10.2507		3.5766	1.10729
	2.2107	29.3192		2.3784	10.2642		3.5781	1.20887
	2.2123	29.3396		2.38	10.2758		3.5795	1.3085
	2.2139	29.36		2.3816	10.2853		3.581	1.40425
	2.2155	29.3814		2.3831	10.2957		3.5825	1.4961
	2.217	29.4005		2.3847	10.3082		3.584	1.58303
	2.2186	29.4189		2.3863	10.3228		3.5855	1.66605
	2.2202	29.4364		2.3879	10.3403		3.587	1.74716
	2.2218	29.4508		2.3895	10.3619		3.5885	1.82835
	2.2234	29.4632		2.3911	10.3854		3.59	1.91064
	2.225	29.4756		2.3927	10.4119		3.5915	1.994
	2.2266	29.487		2.3942	10.4403		3.593	2.08045
	2.2281	29.4981		2.3958	10.4709		3.5945	2.17098
	2.2297	29.5106		2.3974	10.5024		3.596	2.2666
	2.2313	29.524		2.399	10.533		3.5975	2.3693
	2.2329	29.5384		2.4006	10.5655		3.599	2.47808
	2.2345	29.5528		2.4022	10.596		3.6005	2.59394
	2.2361	29.5692		2.4038	10.6256		3.602	2.71788
	2.2377	29.5876		2.4053	10.652		3.6035	2.84989
	2.2392	29.6058		2.4069	10.6755		3.605	2.98999
	2.2408	29.6272		2.4085	10.6941		3.6065	3.13816
	2.2424	29.6486		2.4101	10.7086		3.608	3.29141
	2.244	29.673		2.4117	10.7181		3.6095	3.44774
	2.2456	29.7004		2.4133	10.7237		3.611	3.60614
	2.2472	29.7308		2.4149	10.7272		3.6125	3.76362
	2.2488	29.7642		2.4164	10.7286		3.614	3.91917
	2.2503	29.7994		2.418	10.7292		3.6155	4.07079
	2.2519	29.8358		2.4196	10.7307		3.617	4.21948
	2.2535	29.8722		2.4212	10.7332		3.6185	4.36325
	2.2551	29.9086		2.4228	10.7358		3.62	4.50208
	2.2567	29.944		2.4244	10.7403		3.6215	4.63699
	2.2583	29.9784		2.426	10.7439		3.623	4.76696
	2.2599	30.0098		2.4275	10.7483		3.6245	4.892
	2.2614	30.04		2.4291	10.7498		3.626	5.01311
	2.263	30.0694		2.4307	10.7493		3.6275	5.13029
	2.2646	30.0968		2.4323	10.7449		3.6289	5.24331
	2.2662	30.1242		2.4339	10.7364		3.6304	5.35062
	2.2678	30.1506		2.4355	10.721		3.6319	5.45298
	2.2694	30.177		2.4371	10.7005		3.6334	5.55042
	2.271	30.2034		2.4386	10.6739		3.6349	5.64391
	2.2725	30.2306		2.4402	10.6425		3.6364	5.73347
	2.2741	30.259		2.4418	10.604		3.6379	5.81908
	2.2757	30.2874		2.4434	10.5605		3.6394	5.90276
	2.2773	30.3168		2.445	10.5111		3.6409	5.9845
	2.2789	30.3472		2.4466	10.4586		3.6424	6.0633
	2.2805	30.3776		2.4482	10.4022		3.6439	6.14016
	2.2821	30.408		2.4497	10.3416		3.6454	6.21407
	2.2836	30.4402		2.4513	10.2791		3.6469	6.28604
	2.2852	30.4736		2.4529	10.2136		3.6484	6.35407
	2.2868	30.508		2.4545	10.1462		3.6499	6.42015
	2.2884	30.5424		2.4561	10.0757		3.6514	6.48429
	2.29	30.5768		2.4577	10.0013		3.6529	6.54648
	2.2916	30.6082		2.4593	9.92282		3.6544	6.60772
	2.2932	30.6366		2.4608	9.84021		3.6559	6.66802
	2.2947	30.6618		2.4624	9.75275		3.6574	6.72837
	2.2963	30.6832		2.464	9.6623		3.6589	6.78676
	2.2979	30.6996		2.4656	9.56784		3.6604	6.84721
	2.2995	30.713		2.4672	9.46938		3.6619	6.90771
	2.3011	30.7244		2.4688	9.36893		3.6634	6.97026
	2.3027	30.7338		2.4704	9.26647		3.6649	7.03485
	2.3043	30.7422		2.4719	9.16186		3.6664	7.10049
	2.3058	30.7524		2.4735	9.0534		3.6679	7.16818
	2.3074	30.7648		2.4751	8.94294		3.6694	7.23791
	2.309	30.7812		2.4767	8.82949		3.6709	7.30969
	2.3106	30.8026		2.4783	8.71303		3.6724	7.38451
	2.3122	30.829		2.4799	8.59457		3.6739	7.46138
	2.3138	30.8605		2.4815	8.47412		3.6754	7.54128
	2.3154	30.8959		2.483	8.3535		3.6768	7.6209
	2.3169	30.934		2.4846	8.23505		3.6783	7.70189
	2.3185	30.9764		2.4862	8.11759		3.6798	7.78291
	2.3201	31.0198		2.4878	8.00113		3.6813	7.86398
	2.3217	31.0642		2.4894	7.88368		3.6828	7.94309
	2.3233	31.1096		2.491	7.76522		3.6843	8.02123
	2.3249	31.1541		2.4926	7.64277		3.6858	8.09641
	2.3265	31.1975		2.4941	7.51715		3.6873	8.17063
	2.3281	31.2409		2.4957	7.38669		3.6888	8.24088
	2.3296	31.282		2.4973	7.25124		3.6903	8.30917
	2.3312	31.3214		2.4989	7.11178		3.6918	8.37449
	2.3328	31.3588		2.5005	6.96733		3.6933	8.43584
	2.3344	31.3953		2.5021	6.81687		3.6948	8.49423
	2.336	31.4287		2.5036	6.66125		3.6963	8.54965
	2.3376	31.4611		2.5052	6.5018		3.6978	8.6021
	2.3392	31.4925		2.5068	6.33834		3.6993	8.65058
	2.3407	31.5216		2.5084	6.17188		3.7008	8.69709
	2.3423	31.549		2.51	6.00343		3.7023	8.74063
	2.3439	31.5754		2.5116	5.83297		3.7038	8.7822
	2.3455	31.5999		2.5132	5.66152		3.7053	8.82179
	2.3471	31.6203		2.5147	5.4899		3.7068	8.85941
	2.3487	31.6387		2.5163	5.31644		3.7083	8.89506
	2.3503	31.6541		2.5179	5.14099		3.7098	8.92873
	2.3518	31.6662		2.5195	4.96253		3.7113	8.96043
	2.3534	31.6756		2.5211	4.78208		3.7128	8.99015
	2.355	31.684		2.5227	4.59862		3.7143	9.01889
	2.3566	31.6905		2.5243	4.41316		3.7158	9.04665
	2.3582	31.6959		2.5258	4.22555		3.7173	9.07244
	2.3598	31.7013		2.5274	4.03909		3.7188	9.09824
	2.3614	31.7077		2.529	3.85364		3.7203	9.12307
	2.3629	31.7168		2.5306	3.67118		3.7218	9.14791
	2.3645	31.7272		2.5322	3.49272		3.7233	9.17278
	2.3661	31.7407		2.5338	3.32027		3.7247	9.19626
	2.3677	31.7561		2.5354	3.15281		3.7262	9.21916
	2.3693	31.7735		2.5369	2.9902		3.7277	9.24207
	2.3709	31.7919		2.5385	2.83474		3.7292	9.264
	2.3725	31.8133		2.5401	2.68328		3.7307	9.28394
	2.374	31.8344		2.5417	2.53583		3.7322	9.30389
	2.3756	31.8559		2.5433	2.39137		3.7337	9.32186
	2.3772	31.8783		2.5449	2.25291		3.7352	9.33784
	2.3788	31.8997		2.5465	2.11646		3.7367	9.35283
	2.3804	31.9201		2.548	1.98484		3.7382	9.36483
	2.382	31.9395		2.5496	1.85539		3.7397	9.37585
	2.3836	31.9579		2.5512	1.73093		3.7412	9.38387
	2.3851	31.974		2.5528	1.61047		3.7427	9.3899
	2.3867	31.9905		2.5544	1.49402		3.7442	9.39293
	2.3883	32.0059		2.556	1.38256		3.7457	9.39298
	2.3899	32.0203		2.5576	1.2731		3.7472	9.39103
	2.3915	32.0347		2.5591	1.16449		3.7487	9.38608
	2.3931	32.0501		2.5607	1.06003		3.7502	9.38014
	2.3947	32.0655		2.5623	0.96558		3.7517	9.3732
	2.3962	32.0817		2.5639	0.88212		3.7532	9.36627
	2.3978	32.0971		2.5655	0.80666		3.7547	9.36234
	2.3994	32.1145		2.5671	0.79721		3.7562	9.36141
	2.401	32.1319		2.5687	0.91775		3.7577	9.36348
	2.4026	32.1503		2.5702	0.96614		3.7592	9.37055
	2.4042	32.1707		2.5718	0.96568		3.7607	9.37862
	2.4058	32.1931		2.5734	0.93322		3.7622	9.38869
	2.4073	32.2173		2.575	0.89477		3.7637	9.39975
	2.4089	32.2467		2.5766	0.84031		3.7652	9.40882
	2.4105	32.2791		2.5782	0.79186		3.7667	9.41387
	2.4121	32.3155		2.5798	0.7434		3.7682	9.41593
	2.4137	32.3539		2.5813	0.82378		3.7697	9.41398
	2.4153	32.3933		2.5829	0.74833		3.7712	9.40802
	2.4169	32.4337		2.5845	0.69087		3.7727	9.40006
	2.4184	32.4719		2.5861	0		3.7741	9.38868
	2.42	32.5073		2.5877	0		3.7756	9.37671
	2.4216	32.5407		2.5893	0		3.7771	9.36272
	2.4232	32.5711		2.5909	0		3.7786	9.34772
	2.4248	32.5995		2.5924	0		3.7801	9.33271
	2.4264	32.6249		2.594	0		3.7816	9.31669
	2.428	32.6473		2.5956	0		3.7831	9.29966
	2.4295	32.6685		2.5972	0		3.7846	9.27961
	2.4311	32.6879		2.5988	0		3.7861	9.25855
	2.4327	32.7043		2.6004	0		3.7876	9.23348
	2.4343	32.7197		2.602	0		3.7891	9.20739
	2.4359	32.7321		2.6035	0		3.7906	9.18029
	2.4375	32.7435		2.6051	0		3.7921	9.15217
	2.4391	32.7539		2.6067	0		3.7936	9.12403
	2.4406	32.7641		2.6083	0		3.7951	9.09687
	2.4422	32.7765		2.6099	0		3.7966	9.0717
	2.4438	32.7919		2.6115	0		3.7981	9.0475
	2.4454	32.8103		2.6131	0		3.7996	9.02428
	2.447	32.8337		2.6146	0		3.8011	9.00005
	2.4486	32.8601		2.6162	0		3.8026	8.97579
	2.4502	32.8886		2.6178	0		3.8041	8.94851
	2.4517	32.9197		2.6194	0		3.8056	8.9182
	2.4533	32.9511		2.6257	0		3.8071	8.88587
	2.4549	32.9805		2.6273	0		3.8086	8.85152
	2.4565	33.0069		2.6289	0		3.8101	8.81414
	2.4581	33.0303		2.8049	0		3.8116	8.77473
	2.4597	33.0507		2.8065	0		3.8131	8.73529
	2.4613	33.0671		2.8081	0		3.8146	8.69383
	2.4628	33.0803		2.8097	0		3.8161	8.65134
	2.4644	33.0927		2.8335	0		3.8176	8.60882
	2.466	33.1041		2.835	0		3.8191	8.56427
	2.4676	33.1165		2.8366	0		3.8206	8.51968
	2.4692	33.1299		2.8382	0		3.822	8.47271
	2.4708	33.1474		2.8398	0		3.8235	8.42407
	2.4724	33.1668		2.8414	0		3.825	8.37239
	2.4739	33.1889		2.843	0		3.8265	8.31968
	2.4755	33.2123		2.8446	0		3.828	8.26393
	2.4771	33.2377		2.8461	0		3.8295	8.20715
	2.4787	33.2631		2.8477	0		3.831	8.14933
	2.4803	33.2895		2.8493	0		3.8325	8.09047
	2.4819	33.315		2.8509	0		3.834	8.03057
	2.4835	33.3384		2.8525	0		3.8355	7.97264
	2.4851	33.3608		2.8541	0		3.837	7.91467
	2.4866	33.3809		2.8557	0		3.8385	7.85866
	2.4882	33.3993		2.8572	0		3.84	7.8046
	2.4898	33.4157		2.8588	0.36996		3.8415	7.75351
	2.4914	33.4312		2.8604	0.37851		3.843	7.70437
	2.493	33.4446		2.862	0.34505		3.8445	7.65619
	2.4946	33.456		2.8636	0.31859		3.846	7.61096
	2.4962	33.4654		2.8652	0.39314		3.8475	7.56469
	2.4977	33.4725		2.8668	0.40968		3.849	7.51938
	2.4993	33.4769		2.8683	0.42907		3.8505	7.47201
	2.5009	33.4783		2.8699	0.43561		3.852	7.42161
	2.5025	33.4768		2.8715	0.39215		3.8535	7.36915
	2.5041	33.4722		2.8731	0.4157		3.855	7.31364
	2.5057	33.4646		2.8747	0.44624		3.8565	7.25509
	2.5073	33.456		2.8763	0.48279		3.858	7.19348
	2.5088	33.4471		2.8779	0.52533		3.8595	7.12983
	2.5104	33.4375		2.8794	0.57271		3.861	7.06512
	2.512	33.4299		2.881	0.62326		3.8625	7.00036
	2.5136	33.4254		2.8826	0.6778		3.864	6.93555
	2.5152	33.4238		2.8842	0.73435		3.8655	6.87068
	2.5168	33.4262		2.8858	0.79389		3.867	6.80676
	2.5184	33.4346		2.8874	0.85643		3.8685	6.74479
	2.5199	33.4457		2.889	0.92298		3.87	6.68275
	2.5215	33.4622		2.8905	0.99536		3.8714	6.6214
	2.5231	33.4816		2.8921	1.07291		3.8729	6.56126
	2.5247	33.504		2.8937	1.15545		3.8744	6.49906
	2.5263	33.5284		2.8953	1.24199		3.8759	6.4358
	2.5279	33.5528		2.8969	1.32954		3.8774	6.36948
	2.5295	33.5772		2.8985	1.41608		3.8789	6.2991
	2.531	33.6013		2.9001	1.50162		3.8804	6.22465
	2.5326	33.6257		2.9016	1.58501		3.8819	6.14315
	2.5342	33.6512		2.9032	1.66655		3.8834	6.05358
	2.5358	33.6746		2.9048	1.7471		3.8849	5.95595
	2.5374	33.697		2.9064	1.82664		3.8864	5.84825
	2.539	33.7164		2.908	1.90718		3.8879	5.73149
	2.5406	33.7348		2.9096	1.99073		3.8894	5.60366
	2.5421	33.7499		2.9112	2.07627		3.8909	5.46677
	2.5437	33.7624		2.9127	2.16666		3.8924	5.32181
	2.5453	33.7718		2.9143	2.2622		3.8939	5.17078
	2.5469	33.7802		2.9159	2.36174		3.8954	5.01468
	2.5485	33.7866		2.9175	2.46729		3.8969	4.85751
	2.5501	33.792		2.9191	2.57583		3.8984	4.69927
	2.5517	33.7984		2.9207	2.68937		3.8999	4.54296
	2.5532	33.8066		2.9223	2.80392		3.9014	4.38857
	2.5548	33.818		2.9238	2.9203		3.9029	4.23812
	2.5564	33.8334		2.9254	3.03885		3.9044	4.09159
	2.558	33.8528		2.927	3.15839		3.9059	3.95099
	2.5596	33.8762		2.9286	3.27793		3.9074	3.81531
	2.5612	33.9036		2.9302	3.39748		3.9089	3.68555
	2.5628	33.935		2.9318	3.51702		3.9104	3.56072
	2.5643	33.9672		2.9333	3.63741		3.9119	3.44281
	2.5659	34.0026		2.9349	3.75795		3.9134	3.32983
	2.5675	34.037		2.9365	3.87849		3.9149	3.21976
	2.5691	34.0704		2.9381	4.00204		3.9164	3.11361
	2.5707	34.0998		2.9397	4.12658		3.9179	3.00839
	2.5723	34.1232		2.9413	4.25313		3.9193	2.90297
	2.5739	34.1386		2.9429	4.38067		3.9208	2.79759
	2.5754	34.1468		2.9444	4.50905		3.9223	2.69212
	2.577	34.1442		2.946	4.6386		3.9238	2.58457
	2.5786	34.1336		2.9476	4.76714		3.9253	2.47594
	2.5802	34.113		2.9492	4.89769		3.9268	2.36522
	2.5818	34.0844		2.9508	5.02823		3.9283	2.25242
	2.5834	34.0518		2.9524	5.15877		3.9298	2.13952
	2.585	34.0162		2.954	5.28932		3.9313	2.02755
	2.5865	33.9794		2.9555	5.4167		3.9328	1.91848
	2.5881	33.9448		2.9571	5.53824		3.9343	1.81332
	2.5897	33.9142		2.9587	5.65479		3.9358	1.71208
	2.5913	33.8886		2.9603	5.76433		3.9373	1.61675
	2.5929	33.869		2.9619	5.86788		3.9388	1.52732
	2.5945	33.8564		2.9635	5.96442		3.9403	1.4428
	2.5961	33.8488		2.9651	6.05196		3.9418	1.36319
	2.5976	33.847		2.9666	6.13035		3.9433	1.28849
	2.5992	33.8494		2.9682	6.20089		3.9448	1.21769
	2.6008	33.8538		2.9698	6.26244		3.9463	1.1498
	2.6024	33.8592		2.9714	6.31698		3.9478	1.08481
	2.604	33.8646		2.973	6.36252		3.9493	1.02173
	2.6056	33.868		2.9746	6.40307		3.9508	0.96455
	2.6072	33.8695		2.9762	6.44061		3.9523	0.79227
	2.6087	33.8666		2.9777	6.475		3.9538	0.73389
	2.6103	33.861		2.9793	6.50854		3.9553	0.68241
	2.6119	33.8504		2.9809	6.54208		3.9568	0.55784
	2.6135	33.8358		2.9825	6.57963		3.9583	0.49916
	2.6151	33.8172		2.9841	6.62017		3.9598	0.39138
	2.6167	33.7966		2.9857	6.66371		3.9613	0.29749
	2.6183	33.7721		2.9873	6.71126		3.9628	0.25051
	2.6198	33.7462		2.9888	6.76264		3.9643	-0.02158
	2.6214	33.7196		2.9904	6.81719		3.9658	-0.07377
	2.623	33.694		2.992	6.87373		4.2726	0.0511
	2.6246	33.6694		2.9936	6.93127		4.2741	0.01689
	2.6262	33.6468		2.9952	6.98982		4.2756	-0.00122
	2.6278	33.6272		2.9968	7.04636		4.2771	0.11479
	2.6294	33.6127		2.9984	7.10191		4.2786	0.47691
	2.631	33.6031		2.9999	7.15429		4.2801	0.54014
	2.6325	33.5992		3.0015	7.20383		4.2816	0.42449
	2.6341	33.6016		3.0031	7.24938		4.2831	0.10795
	2.6357	33.611		3.0047	7.29092		4.2846	0.05052
	2.6373	33.6244		3.0063	7.32746		4.2861	-0.07879
	2.6389	33.6419		3.0079	7.36101		4.2876	-0.000980644
	2.6405	33.6633		3.0095	7.38955		4.2891	0.05595
	2.6421	33.6847		3.011	7.41394		4.2906	0.11399
	2.6436	33.7058		3.0126	7.43348		4.2921	0.17416
	2.6452	33.7252		3.0142	7.45102		4.2936	0.23745
	2.6468	33.7396		3.0158	7.46657		4.2951	0.30086
	2.6484	33.749		3.0174	7.48011		4.2966	0.36739
	2.65	33.7515		3.019	7.49266		4.2981	0.44005
	2.6516	33.7469		3.0206	7.5052		4.2996	0.51583
	2.6532	33.7333		3.0221	7.51758		4.3011	0.59474
	2.6547	33.7134		3.0237	7.52913		4.3026	0.67576
	2.6563	33.6878		3.0253	7.53967		4.3041	0.7599
	2.6579	33.6572		3.0269	7.54922		4.3056	0.84617
	2.6595	33.6247		3.0285	7.55776		4.3071	0.93455
	2.6611	33.5911		3.0301	7.5653		4.3085	1.02595
	2.6627	33.5585		3.0317	7.57285		4.31	1.11856
	2.6643	33.5269		3.0332	7.58023		4.3115	1.21328
	2.6658	33.499		3.0348	7.58878		4.313	1.30913
	2.6674	33.4724		3.0364	7.59932		4.3145	1.40808
	2.669	33.4489		3.038	7.61186		4.316	1.50915
	2.6706	33.4273		3.0396	7.62841		4.3175	1.61434
	2.6722	33.4067		3.0412	7.64795		4.319	1.72463
	2.6738	33.3901		3.0428	7.67049		4.3205	1.84104
	2.6754	33.3755		3.0443	7.69588		4.322	1.96556
	2.6769	33.3636		3.0459	7.72142		4.3235	2.09819
	2.6785	33.3561		3.0475	7.74697		4.325	2.24092
	2.6801	33.3515		3.0491	7.77351		4.3265	2.39677
	2.6817	33.3499		3.0507	7.79905		4.328	2.56572
	2.6833	33.3513		3.0523	7.8236		4.3295	2.75078
	2.6849	33.3537		3.0539	7.84714		4.331	2.94895
	2.6865	33.3571		3.0554	7.87053		4.3325	3.16122
	2.688	33.3602		3.057	7.89407		4.334	3.3876
	2.6896	33.3606		3.0586	7.92061		4.3355	3.62508
	2.6912	33.3581		3.0602	7.94816		4.337	3.86966
	2.6928	33.3525		3.0618	7.9797		4.3385	4.11634
	2.6944	33.3439		3.0634	8.01324		4.34	4.36113
	2.696	33.3313		3.065	8.04879		4.3415	4.59902
	2.6976	33.3157		3.0665	8.08517		4.343	4.83
	2.6991	33.2998		3.0681	8.12372		4.3445	5.05209
	2.7007	33.2823		3.0697	8.16126		4.346	5.26527
	2.7023	33.2667		3.0713	8.1978		4.3475	5.47255
	2.7039	33.2511		3.0729	8.23235		4.349	5.67392
	2.7055	33.2365		3.0745	8.26189		4.3505	5.8724
	2.7071	33.2249		3.0761	8.28644		4.352	6.06796
	2.7087	33.2143		3.0776	8.30682		4.3535	6.26162
	2.7102	33.2064		3.0792	8.32136		4.355	6.45438
	2.7118	33.2019		3.0808	8.33091		4.3564	6.6459
	2.7134	33.2003		3.0824	8.33645		4.3579	6.83883
	2.715	33.2017		3.084	8.34		4.3594	7.03085
	2.7166	33.2051		3.0856	8.34254		4.3609	7.22497
	2.7182	33.2105		3.0872	8.34508		4.3624	7.41817
	2.7198	33.2179		3.0887	8.34747		4.3639	7.61046
	2.7213	33.2271		3.0903	8.35301		4.3654	7.79984
	2.7229	33.2375		3.0919	8.36155		4.3669	7.9863
	2.7245	33.2469		3.0935	8.3741		4.3684	8.17086
	2.7261	33.2573		3.0951	8.38964		4.3699	8.35149
	2.7277	33.2657		3.0967	8.40819		4.3714	8.52821
	2.7293	33.2741		3.0983	8.42873		4.3729	8.69902
	2.7309	33.2815		3.0998	8.44911		4.3744	8.86491
	2.7324	33.2887		3.1014	8.46966		4.3759	9.02688
	2.734	33.2941		3.103	8.4882		4.3774	9.18493
	2.7356	33.2975		3.1046	8.50375		4.3789	9.33906
	2.7372	33.2999		3.1062	8.51829		4.3804	9.49028
	2.7388	33.2993		3.1078	8.52983		4.3819	9.63957
	2.7404	33.2967		3.1094	8.54138		4.3834	9.78794
	2.742	33.2911		3.1109	8.55276		4.3849	9.93638
	2.7435	33.2813		3.1125	8.56631		4.3864	10.0829
	2.7451	33.2697		3.1141	8.58285		4.3879	10.2275
	2.7467	33.2551		3.1157	8.60239		4.3894	10.3712
	2.7483	33.2375		3.1173	8.62394		4.3909	10.5129
	2.7499	33.2209		3.1189	8.64748		4.3924	10.6527
	2.7515	33.2023		3.1205	8.67202		4.3939	10.7906
	2.7531	33.1847		3.122	8.69541		4.3954	10.9256
	2.7546	33.1659		3.1236	8.71795		4.3969	11.0587
	2.7562	33.1483		3.1252	8.7375		4.3984	11.1898
	2.7578	33.1297		3.1268	8.75604		4.3999	11.3189
	2.7594	33.1131		3.1284	8.77058		4.4014	11.4472
	2.761	33.0965		3.13	8.78313		4.4029	11.5725
	2.7626	33.0819		3.1316	8.79167		4.4044	11.6949
	2.7642	33.0703		3.1331	8.79806		4.4058	11.8138
	2.7657	33.0615		3.1347	8.8006		4.4073	11.9293
	2.7673	33.0559		3.1363	8.80114		4.4088	12.0429
	2.7689	33.0533		3.1379	8.80069		4.4103	12.1525
	2.7705	33.0527		3.1395	8.79923		4.4118	12.2582
	2.7721	33.0551		3.1411	8.79777		4.4133	12.36
	2.7737	33.0585		3.1426	8.79816		4.4148	12.4588
	2.7753	33.062		3.1442	8.8007		4.4163	12.5547
	2.7769	33.0664		3.1458	8.80725		4.4178	12.6486
	2.7784	33.0715		3.1474	8.81679		4.4193	12.7416
	2.78	33.0749		3.149	8.83033		4.4208	12.8327
	2.7816	33.0793		3.1506	8.84688		4.4223	12.9248
	2.7832	33.0817		3.1522	8.86542		4.4238	13.018
	2.7848	33.0821		3.1537	8.88481		4.4253	13.1112
	2.7864	33.0816		3.1553	8.90335		4.4268	13.2045
	2.788	33.079		3.1569	8.92089		4.4283	13.2989
	2.7895	33.0731		3.1585	8.93744		4.4298	13.3933
	2.7911	33.0645		3.1601	8.95298		4.4313	13.4867
	2.7927	33.0539		3.1617	8.96853		4.4328	13.5802
	2.7943	33.0393		3.1633	8.98407		4.4343	13.6717
	2.7959	33.0208		3.1648	9.00045		4.4358	13.7623
	2.7975	33.0002		3.1664	9.017		4.4373	13.85
	2.7991	32.9766		3.168	9.03554		4.4388	13.9357
	2.8006	32.9527		3.1696	9.05309		4.4403	14.0194
	2.8022	32.9291		3.1712	9.07163		4.4418	14.1012
	2.8038	32.9075		3.1728	9.08717		4.4433	14.1811
	2.8054	32.889		3.1744	9.10172		4.4448	14.258
	2.807	32.8754		3.1759	9.1131		4.4463	14.3329
	2.8086	32.8648		3.1775	9.12064		4.4478	14.4039
	2.8102	32.8592		3.1791	9.12419		4.4493	14.4719
	2.8117	32.8563		3.1807	9.12373		4.4508	14.5359
	2.8133	32.8557		3.1823	9.11928		4.4523	14.596
	2.8149	32.8582		3.1839	9.11282		4.4537	14.6506
	2.8165	32.8606		3.1855	9.10336		4.4552	14.6998
	2.8181	32.863		3.187	9.09375		4.4567	14.744
	2.8197	32.8654		3.1886	9.08429		4.4582	14.7812
	2.8213	32.8668		3.1902	9.07684		4.4597	14.8145
	2.8228	32.8659		3.1918	9.07138		4.4612	14.8409
	2.8244	32.8643		3.1934	9.06992		4.4627	14.8622
	2.826	32.8608		3.195	9.07147		4.4642	14.8776
	2.8276	32.8572		3.1966	9.07801		4.4657	14.8881
	2.8292	32.8526		3.1981	9.0884		4.4672	14.8945
	2.8308	32.847		3.1997	9.10394		4.4687	14.899
	2.8324	32.8394		3.2013	9.12548		4.4702	14.9016
	2.8339	32.8305		3.2029	9.15003		4.4717	14.9032
	2.8355	32.8199		3.2045	9.17857		4.4732	14.9047
	2.8371	32.8064		3.2061	9.20911		4.4747	14.9054
	2.8387	32.7908		3.2077	9.24166		4.4762	14.906
	2.8403	32.7742		3.2092	9.27504		4.4777	14.9077
	2.8419	32.7566		3.2108	9.30859		4.4792	14.9104
	2.8435	32.74		3.2124	9.34113		4.4807	14.9142
	2.845	32.7241		3.214	9.37267		4.4822	14.9189
	2.8466	32.7105		3.2156	9.40322		4.4837	14.9247
	2.8482	32.7		3.2172	9.43076		4.4852	14.9325
	2.8498	32.6934		3.2188	9.45531		4.4867	14.9414
	2.8514	32.6898		3.2203	9.47669		4.4882	14.9492
	2.853	32.6902		3.2219	9.49523		4.4897	14.9571
	2.8546	32.6916		3.2235	9.51078		4.4912	14.963
	2.8561	32.6927		3.2251	9.52232		4.4927	14.9659
	2.8577	32.6942		3.2267	9.53286		4.4942	14.9649
	2.8593	32.6946		3.2283	9.54141		4.4957	14.9588
	2.8609	32.692		3.2299	9.54995		4.4972	14.9468
	2.8625	32.6864		3.2314	9.55934		4.4987	14.9288
	2.8641	32.6798		3.233	9.57088		4.5002	14.9038
	2.8657	32.6692		3.2346	9.58442		4.5017	14.8738
	2.8672	32.6574		3.2362	9.59997		4.5031	14.8362
	2.8688	32.6448		3.2378	9.61851		4.5046	14.7943
	2.8704	32.6322		3.2394	9.63906		4.5061	14.7473
	2.872	32.6206		3.241	9.6616		4.5076	14.6964
	2.8736	32.61		3.2425	9.68398		4.5091	14.6415
	2.8752	32.6024		3.2441	9.70453		4.5106	14.5826
	2.8768	32.5968		3.2457	9.72407		4.5121	14.5207
	2.8783	32.595		3.2473	9.74162		4.5136	14.4568
	2.8799	32.5954		3.2489	9.75516		4.5151	14.391
	2.8815	32.5998		3.2505	9.7637		4.5166	14.3221
	2.8831	32.6052		3.2521	9.76825		4.5181	14.2522
	2.8847	32.6136		3.2536	9.76963		4.5196	14.1824
	2.8863	32.624		3.2552	9.76818		4.5211	14.1115
	2.8879	32.6354		3.2568	9.76572		4.5226	14.0427
	2.8894	32.6476		3.2584	9.76426		4.5241	13.9738
	2.891	32.661		3.26	9.76581		4.5256	13.907
	2.8926	32.6734		3.2616	9.77035		4.5271	13.8422
	2.8942	32.6838		3.2632	9.77989		4.5286	13.7793
	2.8958	32.6922		3.2647	9.79228		4.5301	13.7185
	2.8974	32.6996		3.2663	9.80782		4.5316	13.6597
	2.899	32.704		3.2679	9.82337		4.5331	13.6008
	2.9005	32.7062		3.2695	9.83991		4.5346	13.541
	2.9021	32.7076		3.2711	9.85345		4.5361	13.4781
	2.9037	32.709		3.2727	9.864		4.5376	13.4133
	2.9053	32.7114		3.2743	9.87154		4.5391	13.3435
	2.9069	32.7148		3.2758	9.87493		4.5406	13.2676
	2.9085	32.7212		3.2774	9.87547		4.5421	13.1837
	2.9101	32.7296		3.279	9.87501		4.5436	13.0919
	2.9116	32.7388		3.2806	9.87256		4.5451	12.993
	2.9132	32.7502		3.2822	9.8701		4.5466	12.8881
	2.9148	32.7606		3.2838	9.86864		4.5481	12.7782
	2.9164	32.771		3.2854	9.86919		4.5496	12.6633
	2.918	32.7804		3.2869	9.87157		4.551	12.5457
	2.9196	32.7888		3.2885	9.87712		4.5525	12.4268
	2.9212	32.7953		3.2901	9.88566		4.554	12.3089
	2.9227	32.8004		3.2917	9.8992		4.5555	12.1909
	2.9243	32.8048		3.2933	9.91775		4.557	12.0739
	2.9259	32.8092		3.2949	9.93929		4.5585	11.958
	2.9275	32.8136		3.2965	9.96484		4.56	11.843
	2.9291	32.819		3.298	9.99322		4.5615	11.73
	2.9307	32.8254		3.2996	10.0248		4.563	11.6169
	2.9323	32.8339		3.3012	10.0563		4.5645	11.5039
	2.9339	32.8453		3.3028	10.0889		4.566	11.3918
	2.9354	32.8594		3.3044	10.1204		4.5675	11.2817
	2.937	32.8768		3.306	10.1509		4.569	11.1736
	2.9386	32.8992		3.3076	10.1795		4.5705	11.0665
	2.9402	32.9246		3.3091	10.2059		4.572	10.9604
	2.9418	32.953		3.3107	10.2314		4.5735	10.8542
	2.9434	32.9835		3.3123	10.2549		4.575	10.748
	2.945	33.0149		3.3139	10.2745		4.5765	10.6388
	2.9465	33.048		3.3155	10.291		4.578	10.5265
	2.9481	33.0804		3.3171	10.3036		4.5795	10.4103
	2.9497	33.1128		3.3187	10.3111		4.581	10.29
	2.9513	33.1422		3.3202	10.3135		4.5825	10.1636
	2.9529	33.1707		3.3218	10.3111		4.584	10.0303
	2.9545	33.1961		3.3234	10.3056		4.5855	9.8899
	2.9561	33.2175		3.325	10.2962		4.587	9.74349
	2.9576	33.2366		3.3266	10.2867		4.5885	9.59104
	2.9592	33.252		3.3282	10.2772		4.59	9.43257
	2.9608	33.2654		3.3298	10.2688		4.5915	9.26906
	2.9624	33.2799		3.3313	10.2632		4.593	9.10152
	2.964	33.2943		3.3329	10.2617		4.5945	8.93195
	2.9656	33.3107		3.3345	10.2622		4.596	8.76134
	2.9672	33.3311		3.3361	10.2658		4.5975	8.59269
	2.9687	33.3542		3.3377	10.2713		4.599	8.42501
	2.9703	33.3826		3.3393	10.2769		4.6004	8.25968
	2.9719	33.4141		3.3409	10.2834		4.6019	8.09792
	2.9735	33.4495		3.3424	10.2878		4.6034	7.94013
	2.9751	33.4889		3.344	10.2913		4.6049	7.7853
	2.9767	33.5303		3.3456	10.2939		4.6064	7.63343
	2.9783	33.5727		3.3472	10.2964		4.6079	7.48252
	2.9798	33.6158		3.3488	10.298		4.6094	7.33156
	2.9814	33.6582		3.3504	10.3005		4.6109	7.17956
	2.983	33.6996		3.352	10.3051		4.6124	7.02452
	2.9846	33.7401		3.3535	10.3095		4.6139	6.86344
	2.9862	33.7805		3.3551	10.316		4.6154	6.69431
	2.9878	33.8189		3.3567	10.3235		4.6169	6.51713
	2.9894	33.8583		3.3583	10.3301		4.6184	6.32991
	2.9909	33.8974		3.3599	10.3366		4.6199	6.13364
	2.9925	33.9378		3.3615	10.3412		4.6214	5.92832
	2.9941	33.9793		3.363	10.3436		4.6229	5.71595
	2.9957	34.0207		3.3646	10.3441		4.6244	5.49954
	2.9973	34.0631		3.3662	10.3416		4.6259	5.28207
	2.9989	34.1045		3.3678	10.3362		4.6274	5.06455
	3.0005	34.1449		3.3694	10.3287		4.6289	4.85098
	3.002	34.182		3.371	10.3193		4.6304	4.64335
	3.0036	34.2165		3.3726	10.3108		4.6319	4.44368
	3.0052	34.2469		3.3741	10.3012		4.6334	4.25394
	3.0068	34.2723		3.3757	10.2927		4.6349	4.07516
	3.0084	34.2937		3.3773	10.2873		4.6364	3.90731
	3.01	34.3121		3.3789	10.2858		4.6379	3.74941
	3.0116	34.3265		3.3805	10.2874		4.6394	3.60145
	3.0131	34.3376		3.3821	10.2959		4.6409	3.46043
	3.0147	34.3481		3.3837	10.3085		4.6424	3.32536
	3.0163	34.3565		3.3852	10.3248		4.6439	3.19522
	3.0179	34.3659		3.3868	10.3444		4.6454	3.06902
	3.0195	34.3773		3.3884	10.3649		4.6469	2.94676
	3.0211	34.3907		3.39	10.3845		4.6483	2.82893
	3.0227	34.4081		3.3916	10.402		4.6498	2.71355
	3.0242	34.4273		3.3932	10.4166		4.6513	2.6021
	3.0258	34.4487		3.3948	10.4261		4.6528	2.49459
	3.0274	34.4721		3.3963	10.4295		4.6543	2.38901
	3.029	34.4955		3.3979	10.428		4.6558	2.29137
	3.0306	34.5189		3.3995	10.4206		4.6573	2.14366
	3.0322	34.5413		3.4011	10.4081		4.6588	2.04488
	3.0338	34.5627		3.4027	10.3907		4.6603	1.95104
	3.0353	34.5839		3.4043	10.3702		4.6618	1.87612
	3.0369	34.6043		3.4059	10.3468		4.6633	1.78913
	3.0385	34.6247		3.4074	10.3232		4.6648	1.70807
	3.0401	34.6451		3.409	10.3007		4.6663	1.58294
	3.0417	34.6655		3.4106	10.2802		4.6678	1.51174
	3.0433	34.6859		3.4122	10.2628		4.6693	1.22846
	3.0449	34.7073		3.4138	10.2503		4.6708	1.11111
	3.0464	34.7295		3.4154	10.2419		4.6723	1.00468
	3.048	34.7529		3.417	10.2404		4.6738	0.61018
	3.0496	34.7783		3.4185	10.2458		4.6753	0.4236
	3.0512	34.8057		3.4201	10.2563		4.6768	0.15494
	3.0528	34.8361		3.4217	10.2729		4.6783	0.12321
	3.0544	34.8685		3.4233	10.2934		4.9911	0
	3.056	34.9039		3.4249	10.317		4.9926	0
	3.0575	34.9411		3.4265	10.3415		4.9941	0
	3.0591	34.9815		3.4281	10.3651		4.9956	0
	3.0607	35.0219		3.4296	10.3864		4.9971	0.06467
	3.0623	35.0623		3.4312	10.403		4.9986	0.42179
	3.0639	35.1017		3.4328	10.4155		5.0001	0.42692
	3.0655	35.1401		3.4344	10.4231		5.0016	0.45805
	3.0671	35.1756		3.436	10.4266		5.0031	0.55017
	3.0686	35.2077		3.4376	10.4262		5.0046	0.7373
	3.0702	35.2391		3.4392	10.4227		5.0061	0.81143
	3.0718	35.2695		3.4407	10.4161		5.0076	0.90357
	3.0734	35.2999		3.4423	10.4076		5.0091	0.9817
	3.075	35.3283		3.4439	10.3992		5.0106	1.06784
	3.0766	35.3547		3.4455	10.3897		5.0121	1.16298
	3.0782	35.3811		3.4471	10.3783		5.0136	1.26213
	3.0798	35.4046		3.4487	10.3668		5.0151	1.36627
	3.0813	35.4237		3.4503	10.3544		5.0166	1.45443
	3.0829	35.4401		3.4518	10.3397		5.0181	1.53859
	3.0845	35.4515		3.4534	10.3223		5.0196	1.61775
	3.0861	35.4599		3.455	10.3038		5.0211	1.69491
	3.0877	35.4654		3.4566	10.2844		5.0226	1.78409
	3.0893	35.4708		3.4582	10.2659		5.0241	1.85227
	3.0909	35.4762		3.4598	10.2465		5.0256	1.91845
	3.0924	35.4833		3.4614	10.228		5.0271	1.98264
	3.094	35.4917		3.4629	10.2114		5.0286	2.04684
	3.0956	35.5041		3.4645	10.1989		5.0301	2.11005
	3.0972	35.5195		3.4661	10.1905		5.0316	2.17427
	3.0988	35.5359		3.4677	10.188		5.0331	2.23849
	3.1004	35.5534		3.4693	10.1896		5.0346	2.30672
	3.102	35.5708		3.4709	10.1951		5.0361	2.37696
	3.1035	35.5879		3.4725	10.2047		5.0375	2.45132
	3.1051	35.6033		3.474	10.216		5.039	2.53058
	3.1067	35.6177		3.4756	10.2296		5.0405	2.61385
	3.1083	35.6311		3.4772	10.2421		5.042	2.70413
	3.1099	35.6426		3.4788	10.2547		5.0435	2.80142
	3.1115	35.654		3.4804	10.2652		5.045	2.90672
	3.1131	35.6644		3.482	10.2728		5.0465	3.01803
	3.1146	35.6735		3.4836	10.2773		5.048	3.13635
	3.1162	35.6789		3.4851	10.2777		5.0495	3.26069
	3.1178	35.6833		3.4867	10.2752		5.051	3.39103
	3.1194	35.6868		3.4883	10.2698		5.0525	3.52539
	3.121	35.6892		3.4899	10.2613		5.054	3.66277
	3.1226	35.6916		3.4915	10.2518		5.0555	3.79915
	3.1242	35.694		3.4931	10.2404		5.057	3.93455
	3.1257	35.6971		3.4947	10.2279		5.0585	4.06597
	3.1273	35.7005		3.4962	10.2153		5.06	4.1944
	3.1289	35.7049		3.4978	10.2029		5.0615	4.31584
	3.1305	35.7094		3.4994	10.1904		5.063	4.4323
	3.1321	35.7138		3.501	10.178		5.0645	4.54278
	3.1337	35.7182		3.5026	10.1655		5.066	4.65027
	3.1353	35.7206		3.5042	10.152		5.0675	4.75678
	3.1368	35.7197		3.5058	10.1386		5.069	4.8623
	3.1384	35.7161		3.5073	10.125		5.0705	4.96984
	3.14	35.7076		3.5089	10.1105		5.072	5.0774
	3.1416	35.696		3.5105	10.0971		5.0735	5.18598
	3.1432	35.6804		3.5121	10.0846		5.075	5.29357
	3.1448	35.6628		3.5137	10.0722		5.0765	5.39818
	3.1464	35.6422		3.5153	10.0597		5.078	5.50082
	3.1479	35.6213		3.5169	10.0502		5.0795	5.59847
	3.1495	35.6028		3.5184	10.0426		5.081	5.69014
	3.1511	35.5882		3.52	10.0362		5.0825	5.77383
	3.1527	35.5766		3.5216	10.0317		5.084	5.85054
	3.1543	35.569		3.5232	10.0292		5.0854	5.91935
	3.1559	35.5654		3.5248	10.0268		5.0869	5.98311
	3.1575	35.5638		3.5264	10.0263		5.0884	6.04188
	3.159	35.565		3.528	10.0239		5.0899	6.09867
	3.1606	35.5674		3.5295	10.0213		5.0914	6.15449
	3.1622	35.5708		3.5311	10.0158		5.0929	6.21233
	3.1638	35.5742		3.5327	10.0074		5.0944	6.27319
	3.1654	35.5776		3.5343	9.9949		5.0959	6.33807
	3.167	35.581		3.5359	9.97844		5.0974	6.40598
	3.1686	35.5824		3.5375	9.95999		5.0989	6.47591
	3.1701	35.5825		3.5391	9.93953		5.1004	6.54587
	3.1717	35.58		3.5406	9.91691		5.1019	6.61285
	3.1733	35.5754		3.5422	9.89346		5.1034	6.67685
	3.1749	35.5688		3.5438	9.869		5.1049	6.73588
	3.1765	35.5592		3.5454	9.84655		5.1064	6.78894
	3.1781	35.5476		3.547	9.82509		5.1079	6.83702
	3.1797	35.534		3.5486	9.80463		5.1094	6.88113
	3.1812	35.5182		3.5502	9.78518		5.1109	6.92227
	3.1828	35.5016		3.5517	9.76856		5.1124	6.96143
	3.1844	35.485		3.5533	9.75211		5.1139	7.00162
	3.186	35.4704		3.5549	9.73665		5.1154	7.04384
	3.1876	35.4578		3.5565	9.72019		5.1169	7.08908
	3.1892	35.4482		3.5581	9.70274		5.1184	7.13736
	3.1908	35.4396		3.5597	9.68528		5.1199	7.18966
	3.1923	35.4318		3.5613	9.66782		5.1214	7.24499
	3.1939	35.4242		3.5628	9.64821		5.1229	7.30235
	3.1955	35.4156		3.5644	9.62875		5.1244	7.35874
[truncated: 1,396 more rows]

## Sheet: Fig4c
Fig4c
	Position 1			Position 2			Position 3			Position 4
	Lateral position	Profile		Lateral position	Profile		Lateral position	Profile		Lateral position	Profile
	mm	µm		mm	µm		mm	µm		mm	µm
	0	-0.0212		0	-0.14259		0	-0.01347		0	-0.09698
	0.0015	0.03331		0.0015	0.05178		0.0015	0.05292		0.0015	0.01552
	0.003	0.08782		0.003	0.25614		0.003	0.12931		0.003	0.11803
	0.0045	0.14233		0.0045	0.45051		0.0045	0.1957		0.0045	0.21053
	0.006	0.19685		0.006	0.66488		0.006	0.27209		0.006	0.29304
	0.0075	0.25136		0.0075	0.86925		0.0075	0.33847		0.0075	0.36555
	0.009	0.30587		0.009	1.06361		0.009	0.41486		0.009	0.41805
	0.0105	0.36038		0.0105	1.28798		0.0105	0.47125		0.0105	0.46056
	0.012	0.41489		0.012	1.49235		0.012	0.53764		0.012	0.50307
	0.0135	0.4694		0.0134	1.65642		0.0135	0.58403		0.0135	0.52557
	0.015	0.51391		0.0149	1.80079		0.015	0.63042		0.015	0.54808
	0.0165	0.57842		0.0164	1.93516		0.0165	0.67681		0.0165	0.57059
	0.018	0.63293		0.0179	2.04952		0.018	0.7032		0.018	0.60309
	0.0195	0.69744		0.0194	2.16389		0.0195	0.72959		0.0195	0.6456
	0.021	0.76195		0.0209	2.26826		0.021	0.73598		0.021	0.70811
	0.0225	0.82646		0.0224	2.36263		0.0225	0.74237		0.0225	0.79061
	0.024	0.91097		0.0239	2.44699		0.024	0.73876		0.024	0.91312
	0.0255	0.99548		0.0254	2.53136		0.0255	0.73515		0.0255	1.07563
	0.027	1.08		0.0269	2.60573		0.027	0.71153		0.027	1.26813
	0.0284	1.16421		0.0284	2.69009		0.0285	0.68792		0.0285	1.50064
	0.0299	1.25872		0.0299	2.76446		0.03	0.64431		0.03	1.76315
	0.0314	1.34323		0.0314	2.85883		0.0315	0.6007		0.0315	2.05565
	0.0329	1.43774		0.0329	2.9532		0.033	0.54709		0.033	2.35816
	0.0344	1.52225		0.0344	3.05756		0.0345	0.49348		0.0345	2.67067
	0.0359	1.60676		0.0359	3.17193		0.036	0.43987		0.036	2.98317
	0.0374	1.68127		0.0374	3.2963		0.0375	0.38626		0.0375	3.27568
	0.0389	1.74578		0.0389	3.44066		0.039	0.33265		0.039	3.55819
	0.0404	1.81029		0.0404	3.60503		0.0405	0.27904		0.0405	3.82069
	0.0419	1.8648		0.0419	3.7894		0.042	0.22543		0.042	4.0732
	0.0434	1.91931		0.0434	3.98376		0.0435	0.18182		0.0434	4.29554
	0.0449	1.97382		0.0449	4.19813		0.045	0.1582		0.0449	4.50805
	0.0464	2.02833		0.0464	4.4125		0.0464	0.14417		0.0464	4.68055
	0.0479	2.08284		0.0479	4.62687		0.0479	0.15056		0.0479	4.84306
	0.0494	2.14736		0.0494	4.82123		0.0494	0.16695		0.0494	4.97557
	0.0509	2.21187		0.0509	5.0056		0.0509	0.19334		0.0509	5.08807
	0.0524	2.28638		0.0524	5.19997		0.0524	0.24973		0.0524	5.18058
	0.0539	2.37089		0.0539	5.39433		0.0539	0.31611		0.0539	5.24309
	0.0554	2.4754		0.0554	5.5887		0.0554	0.4025		0.0554	5.29559
	0.0569	2.57991		0.0569	5.77307		0.0569	0.49889		0.0569	5.3181
	0.0584	2.71442		0.0584	5.93744		0.0584	0.60528		0.0584	5.34061
	0.0599	2.85893		0.0598	6.08151		0.0599	0.73167		0.0599	5.34311
	0.0614	3.01344		0.0613	6.20588		0.0614	0.85806		0.0614	5.33562
	0.0629	3.19795		0.0628	6.32025		0.0629	0.97445		0.0629	5.31813
	0.0644	3.40246		0.0643	6.41461		0.0644	1.09084		0.0644	5.29063
	0.0659	3.64697		0.0658	6.51898		0.0659	1.18723		0.0659	5.26314
	0.0674	3.93148		0.0673	6.62335		0.0674	1.28362		0.0674	5.23565
	0.0689	4.21599		0.0688	6.72771		0.0689	1.37001		0.0689	5.20815
	0.0704	4.49051		0.0703	6.85208		0.0704	1.4464		0.0704	5.19066
	0.0719	4.73502		0.0718	6.97645		0.0719	1.52278		0.0719	5.18317
	0.0734	4.96953		0.0733	7.12082		0.0734	1.58917		0.0734	5.17567
	0.0748	5.17374		0.0748	7.26518		0.0749	1.65556		0.0749	5.19818
	0.0763	5.34825		0.0763	7.41955		0.0764	1.72195		0.0764	5.23069
	0.0778	5.50276		0.0778	7.57392		0.0779	1.78834		0.0779	5.28319
	0.0793	5.62727		0.0793	7.72828		0.0794	1.86473		0.0794	5.3557
	0.0808	5.74178		0.0808	7.88265		0.0809	1.93112		0.0809	5.44821
	0.0823	5.82629		0.0823	8.04702		0.0824	2.01751		0.0824	5.56071
	0.0838	5.9108		0.0838	8.20139		0.0839	2.1139		0.0839	5.67322
	0.0853	5.97531		0.0853	8.35575		0.0854	2.21029		0.0854	5.79573
	0.0868	6.02982		0.0868	8.50012		0.0869	2.32668		0.0869	5.91823
	0.0883	6.09433		0.0883	8.65449		0.0884	2.44307		0.0883	6.04057
	0.0898	6.14884		0.0898	8.79885		0.0899	2.57946		0.0898	6.14308
	0.0913	6.21335		0.0913	8.95322		0.0913	2.71542		0.0913	6.24558
	0.0928	6.27786		0.0928	9.09759		0.0928	2.86181		0.0928	6.32809
	0.0943	6.35238		0.0943	9.25196		0.0943	3.0082		0.0943	6.3906
	0.0958	6.43689		0.0958	9.40632		0.0958	3.15459		0.0958	6.4331
	0.0973	6.5214		0.0973	9.57069		0.0973	3.30098		0.0973	6.47561
	0.0988	6.61591		0.0988	9.73506		0.0988	3.44736		0.0988	6.49812
	0.1003	6.72042		0.1003	9.89942		0.1003	3.57375		0.1003	6.51062
	0.1018	6.83493		0.1018	10.0638		0.1018	3.70014		0.1018	6.51313
	0.1033	6.95944		0.1033	10.2082		0.1033	3.79653		0.1033	6.52564
	0.1048	7.09395		0.1047	10.3622		0.1048	3.89292		0.1048	6.52814
	0.1063	7.23846		0.1062	10.5266		0.1063	3.98931		0.1063	6.54065
	0.1078	7.39297		0.1077	10.701		0.1078	4.0757		0.1078	6.55316
	0.1093	7.55748		0.1092	10.9053		0.1093	4.16209		0.1093	6.58566
	0.1108	7.73199		0.1107	11.1197		0.1108	4.24848		0.1108	6.62817
	0.1123	7.9065		0.1122	11.3141		0.1123	4.34487		0.1123	6.69068
	0.1138	8.10101		0.1137	11.4884		0.1138	4.44126		0.1138	6.77318
	0.1153	8.29553		0.1152	11.6428		0.1153	4.54765		0.1153	6.87569
	0.1168	8.50004		0.1167	11.7872		0.1168	4.66404		0.1168	6.9882
	0.1183	8.72455		0.1182	11.9115		0.1183	4.78042		0.1183	7.1207
	0.1197	8.95876		0.1197	12.0359		0.1198	4.91681		0.1198	7.26321
	0.1212	9.19327		0.1212	12.1503		0.1213	5.0532		0.1213	7.41572
	0.1227	9.42778		0.1227	12.2746		0.1228	5.19959		0.1228	7.56822
	0.1242	9.67229		0.1242	12.399		0.1243	5.35598		0.1243	7.73073
	0.1257	9.9068		0.1257	12.5334		0.1258	5.50237		0.1258	7.88324
	0.1272	10.1413		0.1272	12.6677		0.1273	5.65876		0.1273	8.03574
	0.1287	10.3658		0.1287	12.8021		0.1288	5.80515		0.1288	8.17825
	0.1302	10.5703		0.1302	12.9465		0.1303	5.95154		0.1303	8.32076
	0.1317	10.7748		0.1317	13.1008		0.1318	6.08793		0.1318	8.47326
	0.1332	10.9694		0.1332	13.2652		0.1333	6.22432		0.1333	8.61577
	0.1347	11.1439		0.1347	13.4296		0.1348	6.35071		0.1347	8.76811
	0.1362	11.3184		0.1362	13.6039		0.1363	6.47709		0.1362	8.92062
	0.1377	11.4729		0.1377	13.7783		0.1377	6.59306		0.1377	9.07312
	0.1392	11.6274		0.1392	13.9627		0.1392	6.70945		0.1392	9.24563
	0.1407	11.7619		0.1407	14.147		0.1407	6.81584		0.1407	9.41814
	0.1422	11.8864		0.1422	14.3314		0.1422	6.92223		0.1422	9.58064
	0.1437	12.0109		0.1437	14.5058		0.1437	7.02862		0.1437	9.75315
	0.1452	12.1254		0.1452	14.6801		0.1452	7.125		0.1452	9.91566
	0.1467	12.25		0.1467	14.8445		0.1467	7.22139		0.1467	10.0682
	0.1482	12.3645		0.1482	14.9989		0.1482	7.30778		0.1482	10.2107
	0.1497	12.489		0.1497	15.1532		0.1497	7.39417		0.1497	10.3632
	0.1512	12.6035		0.1511	15.3073		0.1512	7.47056		0.1512	10.4957
	0.1527	12.728		0.1526	15.4517		0.1527	7.54695		0.1527	10.6082
	0.1542	12.8525		0.1541	15.6061		0.1542	7.61334		0.1542	10.7107
	0.1557	12.967		0.1556	15.7504		0.1557	7.67973		0.1557	10.8032
	0.1572	13.0915		0.1571	15.8848		0.1572	7.74612		0.1572	10.8757
	0.1587	13.206		0.1586	16.0292		0.1587	7.80251		0.1587	10.9382
	0.1602	13.3105		0.1601	16.1835		0.1602	7.8689		0.1602	10.9907
	0.1617	13.4251		0.1616	16.3479		0.1617	7.92529		0.1617	11.0332
	0.1632	13.5296		0.1631	16.5323		0.1632	7.99167		0.1632	11.0657
	0.1647	13.6341		0.1646	16.7566		0.1647	8.06806		0.1647	11.0882
	0.1661	13.7383		0.1661	16.981		0.1662	8.14445		0.1662	11.1207
	0.1676	13.8328		0.1676	17.1854		0.1677	8.22084		0.1677	11.1533
	0.1691	13.9373		0.1691	17.3597		0.1692	8.30723		0.1692	11.1858
	0.1706	14.0418		0.1706	17.5141		0.1707	8.40362		0.1707	11.2183
	0.1721	14.1363		0.1721	17.6785		0.1722	8.50001		0.1722	11.2608
	0.1736	14.2408		0.1736	17.8428		0.1737	8.5964		0.1737	11.3033
	0.1751	14.3354		0.1751	18.0072		0.1752	8.69279		0.1752	11.3558
	0.1766	14.4399		0.1766	18.1616		0.1767	8.78918		0.1767	11.4183
	0.1781	14.5444		0.1781	18.3059		0.1782	8.88557		0.1782	11.4808
	0.1796	14.6389		0.1796	18.4503		0.1797	8.98196		0.1797	11.5533
	0.1811	14.7334		0.1811	18.5847		0.1812	9.07835		0.1811	11.6257
	0.1826	14.8279		0.1826	18.719		0.1826	9.16431		0.1826	11.7081
	0.1841	14.9224		0.1841	18.8434		0.1841	9.2507		0.1841	11.8107
	0.1856	15.0169		0.1856	18.9678		0.1856	9.33709		0.1856	11.9232
	0.1871	15.1114		0.1871	19.0921		0.1871	9.43348		0.1871	12.0457
	0.1886	15.1959		0.1886	19.2065		0.1886	9.53987		0.1886	12.1682
	0.1901	15.2905		0.1901	19.3209		0.1901	9.67625		0.1901	12.3107
	0.1916	15.385		0.1916	19.4252		0.1916	9.81264		0.1916	12.4732
	0.1931	15.4695		0.1931	19.5196		0.1931	9.94903		0.1931	12.6357
	0.1946	15.564		0.1946	19.614		0.1946	10.0954		0.1946	12.8082
	0.1961	15.6485		0.1961	19.6983		0.1961	10.2518		0.1961	12.9807
	0.1976	15.733		0.1975	19.7724		0.1976	10.4182		0.1976	13.1632
	0.1991	15.7975		0.199	19.8468		0.1991	10.5946		0.1991	13.3557
	0.2006	15.862		0.2005	19.9111		0.2006	10.781		0.2006	13.5382
	0.2021	15.9365		0.202	19.9655		0.2021	10.9574		0.2021	13.7107
	0.2036	15.9911		0.2035	20.0199		0.2036	11.1438		0.2036	13.8833
	0.2051	16.0456		0.205	20.0843		0.2051	11.3201		0.2051	14.0457
	0.2066	16.0901		0.2065	20.1386		0.2066	11.4965		0.2066	14.1983
	0.2081	16.1346		0.208	20.203		0.2081	11.6829		0.2081	14.3408
	0.2096	16.1791		0.2095	20.2773		0.2096	11.8493		0.2096	14.4633
	0.211	16.2033		0.211	20.3617		0.2111	12.0157		0.2111	14.5758
	0.2125	16.2378		0.2125	20.4461		0.2126	12.1721		0.2126	14.6583
	0.214	16.2723		0.214	20.5404		0.2141	12.3185		0.2141	14.7408
	0.2155	16.2968		0.2155	20.6348		0.2156	12.4449		0.2156	14.7933
	0.217	16.3213		0.217	20.7292		0.2171	12.5613		0.2171	14.8358
	0.2185	16.3559		0.2185	20.8335		0.2186	12.6577		0.2186	14.8683
	0.22	16.3904		0.22	20.9279		0.2201	12.744		0.2201	14.8808
	0.2215	16.4249		0.2215	21.0323		0.2216	12.8104		0.2216	14.8933
	0.223	16.4694		0.223	21.1366		0.2231	12.8468		0.2231	14.8958
	0.2245	16.5139		0.2245	21.241		0.2246	12.8832		0.2246	14.8883
	0.226	16.5584		0.226	21.3754		0.2261	12.8896		0.226	14.8907
	0.2275	16.6129		0.2275	21.4997		0.2276	12.896		0.2275	14.8932
	0.229	16.6774		0.229	21.6141		0.229	12.8819		0.229	14.9057
	0.2305	16.7419		0.2305	21.7285		0.2305	12.8583		0.2305	14.9182
	0.232	16.8265		0.232	21.8529		0.232	12.8347		0.232	14.9407
	0.2335	16.921		0.2335	21.9772		0.2335	12.8011		0.2335	14.9632
	0.235	17.0155		0.235	22.1016		0.235	12.7675		0.235	15.0057
	0.2365	17.13		0.2365	22.236		0.2365	12.7439		0.2365	15.0382
	0.238	17.2445		0.238	22.3503		0.238	12.7203		0.238	15.0807
	0.2395	17.379		0.2395	22.4647		0.2395	12.6967		0.2395	15.1232
	0.241	17.5035		0.241	22.5891		0.241	12.6831		0.241	15.1557
	0.2425	17.638		0.2424	22.7131		0.2425	12.6794		0.2425	15.1883
	0.244	17.7725		0.2439	22.8475		0.244	12.6858		0.244	15.2208
	0.2455	17.9071		0.2454	22.9719		0.2455	12.7022		0.2455	15.2433
	0.247	18.0316		0.2469	23.0862		0.247	12.7186		0.247	15.2558
	0.2485	18.1461		0.2484	23.2006		0.2485	12.745		0.2485	15.2683
	0.25	18.2606		0.2499	23.285		0.25	12.7714		0.25	15.2808
	0.2515	18.3551		0.2514	23.3693		0.2515	12.8078		0.2515	15.2833
	0.253	18.4496		0.2529	23.4437		0.253	12.8542		0.253	15.2858
	0.2545	18.5341		0.2544	23.5081		0.2545	12.8906		0.2545	15.2883
	0.256	18.6086		0.2559	23.5624		0.256	12.9369		0.256	15.2908
	0.2574	18.6728		0.2574	23.6168		0.2575	12.9933		0.2575	15.2833
	0.2589	18.7274		0.2589	23.6712		0.259	13.0497		0.259	15.2758
	0.2604	18.7819		0.2604	23.7155		0.2605	13.1061		0.2605	15.2783
	0.2619	18.8264		0.2619	23.7799		0.262	13.1625		0.262	15.2708
	0.2634	18.8709		0.2634	23.8443		0.2635	13.2289		0.2635	15.2734
	0.2649	18.9154		0.2649	23.9286		0.265	13.2953		0.265	15.2759
	0.2664	18.9599		0.2664	24.023		0.2665	13.3717		0.2665	15.2784
	0.2679	19.0044		0.2679	24.1174		0.268	13.4581		0.268	15.2909
	0.2694	19.0589		0.2694	24.2317		0.2695	13.5445		0.2695	15.3034
	0.2709	19.1234		0.2709	24.3561		0.271	13.6409		0.271	15.3159
	0.2724	19.188		0.2724	24.4905		0.2725	13.7472		0.2724	15.3482
	0.2739	19.2725		0.2739	24.6348		0.2739	13.8632		0.2739	15.3807
	0.2754	19.357		0.2754	24.7792		0.2754	13.9896		0.2754	15.4332
	0.2769	19.4615		0.2769	24.9336		0.2769	14.116		0.2769	15.4857
	0.2784	19.576		0.2784	25.0879		0.2784	14.2624		0.2784	15.5582
	0.2799	19.7105		0.2799	25.2323		0.2799	14.4088		0.2799	15.6308
	0.2814	19.845		0.2814	25.3767		0.2814	14.5551		0.2814	15.7133
	0.2829	19.9795		0.2829	25.5111		0.2829	14.7115		0.2829	15.8058
	0.2844	20.114		0.2844	25.6354		0.2844	14.8679		0.2844	15.9083
	0.2859	20.2585		0.2859	25.7498		0.2859	15.0243		0.2859	16.0008
	0.2874	20.393		0.2874	25.8441		0.2874	15.1707		0.2874	16.0933
	0.2889	20.5376		0.2888	25.9282		0.2889	15.3271		0.2889	16.1858
	0.2904	20.6721		0.2903	26.0026		0.2904	15.4735		0.2904	16.2683
	0.2919	20.8066		0.2918	26.067		0.2919	15.5899		0.2919	16.3508
	0.2934	20.9411		0.2933	26.1213		0.2934	15.7263		0.2934	16.4333
	0.2949	21.0756		0.2948	26.1657		0.2949	15.8427		0.2949	16.5158
	0.2964	21.2201		0.2963	26.2101		0.2964	15.969		0.2964	16.5883
	0.2979	21.3546		0.2978	26.2444		0.2979	16.0954		0.2979	16.6608
	0.2994	21.4891		0.2993	26.2788		0.2994	16.2218		0.2994	16.7233
	0.3009	21.6136		0.3008	26.3032		0.3009	16.3482		0.3009	16.7958
	0.3023	21.7379		0.3023	26.3275		0.3024	16.4846		0.3024	16.8784
	0.3038	21.8624		0.3038	26.3419		0.3039	16.631		0.3039	16.9509
	0.3053	21.9669		0.3053	26.3563		0.3054	16.7674		0.3054	17.0234
	0.3068	22.0714		0.3068	26.3706		0.3069	16.9138		0.3069	17.0859
	0.3083	22.1759		0.3083	26.375		0.3084	17.0501		0.3084	17.1484
	0.3098	22.2604		0.3098	26.3894		0.3099	17.1965		0.3099	17.2009
	0.3113	22.3449		0.3113	26.3937		0.3114	17.3229		0.3114	17.2634
	0.3128	22.4294		0.3128	26.4081		0.3129	17.4493		0.3129	17.3159
	0.3143	22.494		0.3143	26.4525		0.3144	17.5757		0.3144	17.3684
	0.3158	22.5685		0.3158	26.4868		0.3159	17.6921		0.3159	17.4209
	0.3173	22.633		0.3173	26.5212		0.3174	17.8085		0.3173	17.4733
	0.3188	22.7075		0.3188	26.5556		0.3189	17.9149		0.3188	17.5358
	0.3203	22.772		0.3203	26.5999		0.3203	18.0108		0.3203	17.5883
	0.3218	22.8465		0.3218	26.6543		0.3218	18.1072		0.3218	17.6408
	0.3233	22.911		0.3233	26.7087		0.3233	18.2036		0.3233	17.6933
	0.3248	22.9955		0.3248	26.773		0.3248	18.3		0.3248	17.7558
	0.3263	23.09		0.3263	26.8374		0.3263	18.3964		0.3263	17.8283
	0.3278	23.1845		0.3278	26.9218		0.3278	18.4928		0.3278	17.8908
	0.3293	23.2991		0.3293	27.0061		0.3293	18.5992		0.3293	17.9633
	0.3308	23.4136		0.3308	27.0905		0.3308	18.6956		0.3308	18.0358
	0.3323	23.5381		0.3323	27.1649		0.3323	18.802		0.3323	18.1083
	0.3338	23.6826		0.3337	27.2589		0.3338	18.9183		0.3338	18.1708
	0.3353	23.8171		0.3352	27.3633		0.3353	19.0347		0.3353	18.2333
	0.3368	23.9616		0.3367	27.4677		0.3368	19.1611		0.3368	18.2958
	0.3383	24.1061		0.3382	27.582		0.3383	19.2975		0.3383	18.3383
	0.3398	24.2506		0.3397	27.7064		0.3398	19.4339		0.3398	18.3909
	0.3413	24.3751		0.3412	27.8408		0.3413	19.5603		0.3413	18.4234
	0.3428	24.4996		0.3427	27.9951		0.3428	19.6967		0.3428	18.4459
	0.3443	24.6142		0.3442	28.1395		0.3443	19.8431		0.3443	18.4584
	0.3458	24.7087		0.3457	28.2739		0.3458	19.9794		0.3458	18.4609
	0.3473	24.8032		0.3472	28.4082		0.3473	20.1058		0.3473	18.4534
	0.3487	24.8874		0.3487	28.5426		0.3488	20.2322		0.3488	18.4359
	0.3502	24.9519		0.3502	28.697		0.3503	20.3586		0.3503	18.3984
	0.3517	25.0164		0.3517	28.8514		0.3518	20.475		0.3518	18.3609
	0.3532	25.0809		0.3532	29.0157		0.3533	20.5914		0.3533	18.3234
	0.3547	25.1354		0.3547	29.1901		0.3548	20.6978		0.3548	18.2759
	0.3562	25.1799		0.3562	29.3544		0.3563	20.8042		0.3563	18.2284
	0.3577	25.2145		0.3577	29.5088		0.3578	20.9106		0.3578	18.1809
	0.3592	25.239		0.3592	29.6632		0.3593	21.027		0.3593	18.1534
	0.3607	25.2735		0.3607	29.8275		0.3608	21.1233		0.3608	18.1259
	0.3622	25.298		0.3622	30.0019		0.3623	21.2497		0.3623	18.1085
	0.3637	25.3325		0.3637	30.1663		0.3638	21.3661		0.3637	18.1108
	0.3652	25.357		0.3652	30.3307		0.3652	21.4821		0.3652	18.1233
	0.3667	25.3915		0.3667	30.495		0.3667	21.5885		0.3667	18.1558
	0.3682	25.426		0.3682	30.6494		0.3682	21.6849		0.3682	18.1983
	0.3697	25.4705		0.3697	30.7938		0.3697	21.8013		0.3697	18.2508
	0.3712	25.5051		0.3712	30.9281		0.3712	21.8976		0.3712	18.3233
	0.3727	25.5496		0.3727	31.0525		0.3727	21.994		0.3727	18.4058
	0.3742	25.5941		0.3742	31.1669		0.3742	22.0804		0.3742	18.4983
	0.3757	25.6486		0.3757	31.2712		0.3757	22.1568		0.3757	18.5908
	0.3772	25.7031		0.3772	31.3556		0.3772	22.2132		0.3772	18.6933
	0.3787	25.7476		0.3787	31.43		0.3787	22.2596		0.3787	18.7959
	0.3802	25.8121		0.3801	31.504		0.3802	22.306		0.3802	18.8884
	0.3817	25.8766		0.3816	31.5584		0.3817	22.3424		0.3817	18.9909
	0.3832	25.9411		0.3831	31.6128		0.3832	22.3688		0.3832	19.0734
	0.3847	26.0256		0.3846	31.6671		0.3847	22.3952		0.3847	19.1559
	0.3862	26.1102		0.3861	31.7215		0.3862	22.4315		0.3862	19.2384
	0.3877	26.1947		0.3876	31.7759		0.3877	22.4579		0.3877	19.3009
	0.3892	26.3092		0.3891	31.8402		0.3892	22.4943		0.3892	19.3634
	0.3907	26.4337		0.3906	31.9146		0.3907	22.5307		0.3907	19.4159
	0.3922	26.5582		0.3921	31.999		0.3922	22.5771		0.3922	19.4684
	0.3936	26.7024		0.3936	32.1033		0.3937	22.6235		0.3937	19.5209
	0.3951	26.8469		0.3951	32.2477		0.3952	22.6699		0.3952	19.5634
	0.3966	27.0114		0.3966	32.4121		0.3967	22.7163		0.3967	19.6159
	0.3981	27.1959		0.3981	32.5464		0.3982	22.7627		0.3982	19.6684
	0.3996	27.2904		0.3996	32.6708		0.3997	22.809		0.3997	19.7209
	0.4011	27.395		0.4011	32.7952		0.4012	22.8654		0.4012	19.7735
	0.4026	27.5095		0.4026	32.9195		0.4027	22.9118		0.4027	19.826
	0.4041	27.604		0.4041	33.0539		0.4042	22.9782		0.4042	19.8785
	0.4056	27.6985		0.4056	33.1783		0.4057	23.0446		0.4057	19.941
	0.4071	27.773		0.4071	33.2926		0.4072	23.121		0.4072	20.0035
	0.4086	27.8375		0.4086	33.397		0.4087	23.1974		0.4086	20.0658
	0.4101	27.902		0.4101	33.5014		0.4102	23.2938		0.4101	20.1183
	0.4116	27.9665		0.4116	33.6157		0.4116	23.4097		0.4116	20.1708
	0.4131	28.021		0.4131	33.7201		0.4131	23.5361		0.4131	20.2233
	0.4146	28.0756		0.4146	33.8145		0.4146	23.6725		0.4146	20.2858
	0.4161	28.1301		0.4161	33.9089		0.4161	23.8189		0.4161	20.3383
	0.4176	28.1846		0.4176	33.9932		0.4176	23.9753		0.4176	20.3909
	0.4191	28.2491		0.4191	34.0676		0.4191	24.1417		0.4191	20.4334
	0.4206	28.2936		0.4206	34.1519		0.4206	24.3181		0.4206	20.4759
	0.4221	28.3481		0.4221	34.2363		0.4221	24.4844		0.4221	20.5184
	0.4236	28.4126		0.4236	34.3107		0.4236	24.6508		0.4236	20.5709
	0.4251	28.4671		0.425	34.3848		0.4251	24.8172		0.4251	20.6334
	0.4266	28.5217		0.4265	34.4491		0.4266	24.9736		0.4266	20.6859
	0.4281	28.5862		0.428	34.5235		0.4281	25.12		0.4281	20.7484
	0.4296	28.6507		0.4295	34.5779		0.4296	25.2564		0.4296	20.8009
	0.4311	28.7152		0.431	34.6422		0.4311	25.3928		0.4311	20.8534
	0.4326	28.7797		0.4325	34.6866		0.4326	25.5192		0.4326	20.9159
	0.4341	28.8442		0.434	34.721		0.4341	25.6456		0.4341	20.9784
	0.4356	28.9087		0.4355	34.7453		0.4356	25.762		0.4356	21.0409
	0.4371	28.9732		0.437	34.7697		0.4371	25.8683		0.4371	21.1034
	0.4386	29.0377		0.4385	34.7841		0.4386	25.9747		0.4386	21.176
	0.44	29.0919		0.44	34.7984		0.4401	26.0811		0.4401	21.2385
	0.4415	29.1465		0.4415	34.8028		0.4416	26.1875		0.4416	21.301
	0.443	29.191		0.443	34.8072		0.4431	26.2939		0.4431	21.3635
	0.4445	29.2355		0.4445	34.8115		0.4446	26.4003		0.4446	21.416
	0.446	29.27		0.446	34.8259		0.4461	26.4967		0.4461	21.4785
	0.4475	29.3045		0.4475	34.8403		0.4476	26.5931		0.4476	21.531
	0.449	29.339		0.449	34.8646		0.4491	26.6895		0.4491	21.5735
	0.4505	29.3635		0.4505	34.899		0.4506	26.7758		0.4506	21.626
	0.452	29.398		0.452	34.9434		0.4521	26.8622		0.4521	21.6885
	0.4535	29.4325		0.4535	35.0077		0.4536	26.9386		0.4536	21.771
	0.455	29.477		0.455	35.0721		0.4551	26.995		0.455	21.8334
	0.4565	29.5116		0.4565	35.1565		0.4565	27.051		0.4565	21.8859
	0.458	29.5561		0.458	35.2608		0.458	27.0874		0.458	21.9484
	0.4595	29.6106		0.4595	35.3652		0.4595	27.1038		0.4595	22.0109
	0.461	29.6651		0.461	35.5096		0.461	27.1201		0.461	22.0734
	0.4625	29.7396		0.4625	35.6739		0.4625	27.1165		0.4625	22.1259
	0.464	29.8041		0.464	35.8283		0.464	27.1129		0.464	22.1884
	0.4655	29.8686		0.4655	35.9627		0.4655	27.0993		0.4655	22.2509
	0.467	29.9431		0.467	36.107		0.467	27.0957		0.467	22.3134
	0.4685	30.0176		0.4685	36.2414		0.4685	27.0921		0.4685	22.3759
	0.47	30.0922		0.47	36.3858		0.47	27.0985		0.47	22.4284
	0.4715	30.1667		0.4714	36.5198		0.4715	27.1049		0.4715	22.4909
	0.473	30.2412		0.4729	36.6542		0.473	27.1313		0.473	22.5534
	0.4745	30.3157		0.4744	36.7786		0.4745	27.1577		0.4745	22.6159
	0.476	30.3902		0.4759	36.8929		0.476	27.194		0.476	22.6985
	0.4775	30.4547		0.4774	37.0073		0.4775	27.2404		0.4775	22.781
	0.479	30.5292		0.4789	37.1117		0.479	27.2968		0.479	22.8635
	0.4805	30.6137		0.4804	37.196		0.4805	27.3632		0.4805	22.956
	0.482	30.6882		0.4819	37.2804		0.482	27.4196		0.482	23.0385
	0.4835	30.7527		0.4834	37.3548		0.4835	27.466		0.4835	23.141
	0.4849	30.807		0.4849	37.4192		0.485	27.5124		0.485	23.2435
	0.4864	30.8615		0.4864	37.4835		0.4865	27.5388		0.4865	23.336
	0.4879	30.906		0.4879	37.5579		0.488	27.5752		0.488	23.4385
	0.4894	30.9805		0.4894	37.6223		0.4895	27.6015		0.4895	23.531
	0.4909	31.025		0.4909	37.7166		0.491	27.6179		0.491	23.6335
	0.4924	31.0595		0.4924	37.791		0.4925	27.6243		0.4925	23.726
	0.4939	31.104		0.4939	37.8454		0.494	27.6207		0.494	23.8185
	0.4954	31.1485		0.4954	37.8997		0.4955	27.6071		0.4955	23.911
	0.4969	31.193		0.4969	37.9541		0.497	27.5935		0.497	24.0135
	0.4984	31.2376		0.4984	38.0085		0.4985	27.5799		0.4985	24.106
	0.4999	31.2821		0.4999	38.0628		0.5	27.5663		0.4999	24.2184
	0.5014	31.3266		0.5014	38.1172		0.5015	27.5627		0.5014	24.3209
	0.5029	31.3811		0.5029	38.1816		0.5029	27.5586		0.5029	24.4434
	0.5044	31.4256		0.5044	38.2359		0.5044	27.555		0.5044	24.5559
	0.5059	31.4801		0.5059	38.3003		0.5059	27.5714		0.5059	24.6784
	0.5074	31.5346		0.5074	38.3547		0.5074	27.5978		0.5074	24.8109
	0.5089	31.5891		0.5089	38.419		0.5089	27.6342		0.5089	24.9334
	0.5104	31.6336		0.5104	38.4734		0.5104	27.6806		0.5104	25.0459
	0.5119	31.6782		0.5119	38.5178		0.5119	27.737		0.5119	25.1684
	0.5134	31.7327		0.5134	38.5721		0.5134	27.8033		0.5134	25.281
	0.5149	31.7772		0.5149	38.6165		0.5149	27.8797		0.5149	25.3734
	0.5164	31.8417		0.5163	38.6606		0.5164	27.9661		0.5164	25.466
	0.5179	31.8962		0.5178	38.7149		0.5179	28.0625		0.5179	25.5485
	0.5194	31.9507		0.5193	38.7493		0.5194	28.1589		0.5194	25.621
	0.5209	32.0252		0.5208	38.8037		0.5209	28.2653		0.5209	25.6835
	0.5224	32.0997		0.5223	38.868		0.5224	28.3717		0.5224	25.736
	0.5239	32.1742		0.5238	38.9324		0.5239	28.4781		0.5239	25.7785
	0.5254	32.2687		0.5253	39.0168		0.5254	28.5845		0.5254	25.821
	0.5269	32.3533		0.5268	39.1111		0.5269	28.7008		0.5269	25.8635
	0.5284	32.4478		0.5283	39.2155		0.5284	28.8072		0.5284	25.886
	0.5299	32.5323		0.5298	39.3299		0.5299	28.9136		0.5299	25.9185
	0.5313	32.6065		0.5313	39.4542		0.5314	29.01		0.5314	25.951
	0.5328	32.681		0.5328	39.5886		0.5329	29.1064		0.5329	25.9735
	0.5343	32.7555		0.5343	39.723		0.5344	29.1928		0.5344	25.996
	0.5358	32.81		0.5358	39.8473		0.5359	29.2792		0.5359	26.0186
	0.5373	32.8645		0.5373	39.9817		0.5374	29.3656		0.5374	26.041
	0.5388	32.9091		0.5388	40.1061		0.5389	29.432		0.5389	26.0636
	0.5403	32.9536		0.5403	40.2304		0.5404	29.4983		0.5404	26.0961
	0.5418	32.9881		0.5418	40.3448		0.5419	29.5647		0.5419	26.1286
	0.5433	33.0226		0.5433	40.4492		0.5434	29.6211		0.5434	26.1611
	0.5448	33.0471		0.5448	40.5435		0.5449	29.6775		0.5449	26.2136
	0.5463	33.0816		0.5463	40.6379		0.5464	29.7339		0.5463	26.2559
	0.5478	33.1061		0.5478	40.7123		0.5479	29.7903		0.5478	26.3184
	0.5493	33.1406		0.5493	40.7966		0.5493	29.8463		0.5493	26.3809
	0.5508	33.1651		0.5508	40.871		0.5508	29.9126		0.5508	26.4535
	0.5523	33.1996		0.5523	40.9354		0.5523	29.979		0.5523	26.546
	0.5538	33.2341		0.5538	40.9997		0.5538	30.0554		0.5538	26.6285
	0.5553	33.2687		0.5553	41.0641		0.5553	30.1318		0.5553	26.721
	0.5568	33.3232		0.5568	41.1185		0.5568	30.2182		0.5568	26.8135
	0.5583	33.3677		0.5583	41.1728		0.5583	30.3046		0.5583	26.926
	0.5598	33.4222		0.5598	41.2372		0.5598	30.391		0.5598	27.0485
	0.5613	33.4867		0.5613	41.2816		0.5613	30.4874		0.5613	27.171
	0.5628	33.5512		0.5627	41.3357		0.5628	30.5838		0.5628	27.2935
	0.5643	33.6057		0.5642	41.39		0.5643	30.6901		0.5643	27.426
	0.5658	33.6802		0.5657	41.4344		0.5658	30.7865		0.5658	27.5585
	0.5673	33.7448		0.5672	41.4888		0.5673	30.8929		0.5673	27.691
	0.5688	33.7993		0.5687	41.5431		0.5688	30.9893		0.5688	27.8335
	0.5703	33.8538		0.5702	41.5975		0.5703	31.0757		0.5703	27.966
	0.5718	33.9183		0.5717	41.6519		0.5718	31.1721		0.5718	28.0985
	0.5733	33.9828		0.5732	41.7062		0.5733	31.2685		0.5733	28.2111
	0.5748	34.0473		0.5747	41.7506		0.5748	31.3449		0.5748	28.3036
	0.5762	34.1215		0.5762	41.795		0.5763	31.4113		0.5763	28.3861
	0.5777	34.206		0.5777	41.8493		0.5778	31.4676		0.5778	28.4286
	0.5792	34.2905		0.5792	41.8937		0.5793	31.524		0.5793	28.4511
	0.5807	34.385		0.5807	41.9381		0.5808	31.5704		0.5808	28.4536
	0.5822	34.4796		0.5822	41.9724		0.5823	31.6068		0.5823	28.4361
	0.5837	34.5841		0.5837	42.0268		0.5838	31.6432		0.5838	28.3886
	0.5852	34.6886		0.5852	42.0712		0.5853	31.6696		0.5853	28.3211
	0.5867	34.8031		0.5867	42.1155		0.5868	31.706		0.5868	28.2236
	0.5882	34.9176		0.5882	42.1699		0.5883	31.7324		0.5883	28.1261
	0.5897	35.0221		0.5897	42.2243		0.5898	31.7588		0.5898	28.0186
	0.5912	35.1266		0.5912	42.2686		0.5913	31.7952		0.5912	27.921
	0.5927	35.2311		0.5927	42.323		0.5928	31.8415		0.5927	27.8235
	0.5942	35.3256		0.5942	42.3674		0.5942	31.8875		0.5942	27.726
	0.5957	35.4102		0.5957	42.4117		0.5957	31.9439		0.5957	27.6585
	0.5972	35.4747		0.5972	42.4461		0.5972	32.0003		0.5972	27.601
	0.5987	35.5292		0.5987	42.4805		0.5987	32.0567		0.5987	27.5635
	0.6002	35.5837		0.6002	42.5148		0.6002	32.1131		0.6002	27.536
	0.6017	35.6282		0.6017	42.5392		0.6017	32.1694		0.6017	27.5285
	0.6032	35.6627		0.6032	42.5736		0.6032	32.2258		0.6032	27.531
	0.6047	35.6972		0.6047	42.6079		0.6047	32.2722		0.6047	27.5535
	0.6062	35.7417		0.6062	42.6523		0.6062	32.3086		0.6062	27.576
	0.6077	35.7762		0.6076	42.6964		0.6077	32.345		0.6077	27.6085
	0.6092	35.8207		0.6091	42.7507		0.6092	32.3714		0.6092	27.651
	0.6107	35.8653		0.6106	42.8051		0.6107	32.3978		0.6107	27.6935
	0.6122	35.9198		0.6121	42.8695		0.6122	32.4242		0.6122	27.7261
	0.6137	35.9743		0.6136	42.9338		0.6137	32.4506		0.6137	27.7686
	0.6152	36.0388		0.6151	43.0082		0.6152	32.477		0.6152	27.8111
	0.6167	36.1033		0.6166	43.0926		0.6167	32.5134		0.6167	27.8636
	0.6182	36.1778		0.6181	43.187		0.6182	32.5597		0.6182	27.9061
	0.6197	36.2623		0.6196	43.2913		0.6197	32.6161		0.6197	27.9586
	0.6212	36.3368		0.6211	43.3857		0.6212	32.6725		0.6212	28.0211
	0.6226	36.431		0.6226	43.48		0.6227	32.7489		0.6227	28.0836
	0.6241	36.5156		0.6241	43.5744		0.6242	32.8253		0.6242	28.1361
	0.6256	36.6101		0.6256	43.6588		0.6257	32.9217		0.6257	28.1986
	0.6271	36.7046		0.6271	43.7431		0.6272	33.0281		0.6272	28.2711
	0.6286	36.7991		0.6286	43.8175		0.6287	33.1245		0.6287	28.3336
	0.6301	36.9036		0.6301	43.8919		0.6302	33.2208		0.6302	28.3961
	0.6316	37.0081		0.6316	43.9663		0.6317	33.3172		0.6317	28.4386
	0.6331	37.1126		0.6331	44.0306		0.6332	33.4136		0.6332	28.4911
	0.6346	37.2071		0.6346	44.105		0.6347	33.51		0.6347	28.5436
	0.6361	37.3116		0.6361	44.1793		0.6362	33.6064		0.6362	28.5862
	0.6376	37.4162		0.6376	44.2537		0.6377	33.6928		0.6376	28.6285
	0.6391	37.5107		0.6391	44.3281		0.6392	33.7792		0.6391	28.671
	0.6406	37.6152		0.6406	44.4125		0.6406	33.8651		0.6406	28.7135
	0.6421	37.7097		0.6421	44.4968		0.6421	33.9515		0.6421	28.766
	0.6436	37.8142		0.6436	44.5812		0.6436	34.0279		0.6436	28.8085
	0.6451	37.9287		0.6451	44.6756		0.6451	34.1143		0.6451	28.861
	0.6466	38.0432		0.6466	44.7799		0.6466	34.1907		0.6466	28.9035
	0.6481	38.1477		0.6481	44.8843		0.6481	34.2671		0.6481	28.956
	0.6496	38.2622		0.6496	44.9787		0.6496	34.3335		0.6496	29.0285
	0.6511	38.3768		0.6511	45.063		0.6511	34.3999		0.6511	29.0911
	0.6526	38.4913		0.6526	45.1674		0.6526	34.4563		0.6526	29.1936
	0.6541	38.6158		0.654	45.2815		0.6541	34.5226		0.6541	29.2561
	0.6556	38.7303		0.6555	45.3958		0.6556	34.569		0.6556	29.3186
	0.6571	38.8448		0.657	45.5002		0.6571	34.6254		0.6571	29.4011
	0.6586	38.9593		0.6585	45.6046		0.6586	34.6618		0.6586	29.4836
	0.6601	39.0838		0.66	45.6989		0.6601	34.6882		0.6601	29.5561
	0.6616	39.1983		0.6615	45.7933		0.6616	34.7146		0.6616	29.6286
	0.6631	39.3128		0.663	45.8677		0.6631	34.741		0.6631	29.6911
	0.6646	39.4273		0.6645	45.932		0.6646	34.7574		0.6646	29.7536
	0.6661	39.5319		0.666	45.9964		0.6661	34.7738		0.6661	29.7961
	0.6675	39.6361		0.6675	46.0508		0.6676	34.7801		0.6676	29.8486
	0.669	39.7306		0.669	46.0851		0.6691	34.7865		0.6691	29.8911
	0.6705	39.8151		0.6705	46.1295		0.6706	34.7929		0.6706	29.9336
	0.672	39.8996		0.672	46.1539		0.6721	34.7993		0.6721	29.9661
	0.6735	39.9641		0.6735	46.1882		0.6736	34.8057		0.6736	29.9987
	0.675	40.0286		0.675	46.2126		0.6751	34.8121		0.6751	30.0212
	0.6765	40.0731		0.6765	46.237		0.6766	34.8285		0.6766	30.0537
	0.678	40.0976		0.678	46.2613		0.6781	34.8549		0.6781	30.0862
	0.6795	40.1121		0.6795	46.2957		0.6796	34.8813		0.6796	30.1387
	0.681	40.1067		0.681	46.3301		0.6811	34.9177		0.6811	30.1612
	0.6825	40.0912		0.6825	46.3644		0.6826	34.9641		0.6825	30.1935
	0.684	40.0557		0.684	46.4088		0.6841	35.0104		0.684	30.216
	0.6855	40.0002		0.6855	46.4632		0.6855	35.0764		0.6855	30.2485
	0.687	39.9447		0.687	46.5275		0.687	35.1428		0.687	30.2811
	0.6885	39.8692		0.6885	46.6019		0.6885	35.2092		0.6885	30.3236
	0.69	39.7837		0.69	46.6763		0.69	35.2956		0.69	30.3661
	0.6915	39.6982		0.6915	46.7707		0.6915	35.3719		0.6915	30.4186
	0.693	39.5928		0.693	46.865		0.693	35.4583		0.693	30.4811
	0.6945	39.5073		0.6945	46.9794		0.6945	35.5347		0.6945	30.5536
	0.696	39.4018		0.696	47.0938		0.696	35.6211		0.696	30.6361
	0.6975	39.3063		0.6975	47.2181		0.6975	35.6875		0.6975	30.7186
	0.699	39.2108		0.6989	47.3422		0.699	35.7539		0.699	30.8111
	0.7005	39.1353		0.7004	47.4666		0.7005	35.8003		0.7005	30.9136
	0.702	39.0898		0.7019	47.6009		0.702	35.8467		0.702	31.0161
	0.7035	39.0543		0.7034	47.7353		0.7035	35.8831		0.7035	31.1186
	0.705	39.0488		0.7049	47.8497		0.705	35.9195		0.705	31.2311
	0.7065	39.0433		0.7064	47.964		0.7065	35.9558		0.7065	31.3536
	0.708	39.0579		0.7079	48.0784		0.708	35.9922		0.708	31.4761
	0.7095	39.0924		0.7094	48.1728		0.7095	36.0286		0.7095	31.5986
	0.711	39.1269		0.7109	48.2571		0.711	36.085		0.711	31.7212
	0.7125	39.1914		0.7124	48.3415		0.7125	36.1314		0.7125	31.8437
	0.7139	39.2556		0.7139	48.4259		0.714	36.1978		0.714	31.9662
	0.7154	39.3301		0.7154	48.4902		0.7155	36.2642		0.7155	32.0887
	0.7169	39.4046		0.7169	48.5346		0.717	36.3306		0.717	32.2112
	0.7184	39.4791		0.7184	48.579		0.7185	36.397		0.7185	32.3237
	0.7199	39.5536		0.7199	48.6033		0.72	36.4734		0.72	32.4262
	0.7214	39.6281		0.7214	48.6377		0.7215	36.5397		0.7215	32.5287
	0.7229	39.6927		0.7229	48.6721		0.723	36.6061		0.723	32.6212
	0.7244	39.7572		0.7244	48.6964		0.7245	36.6725		0.7245	32.6937
	0.7259	39.8117		0.7259	48.7308		0.726	36.7289		0.726	32.7562
	0.7274	39.8662		0.7274	48.7652		0.7275	36.7753		0.7275	32.8187
	0.7289	39.9107		0.7289	48.8095		0.729	36.8217		0.7289	32.8611
	0.7304	39.9552		0.7304	48.8539		0.7305	36.8581		0.7304	32.8936
	0.7319	39.9997		0.7319	48.9083		0.7319	36.894		0.7319	32.9261
	0.7334	40.0442		0.7334	48.9726		0.7334	36.9304		0.7334	32.9386
	0.7349	40.0887		0.7349	49.047		0.7349	36.9568		0.7349	32.9511
	0.7364	40.1233		0.7364	49.1314		0.7364	36.9932		0.7364	32.9636
	0.7379	40.1678		0.7379	49.2057		0.7379	37.0396		0.7379	32.9561
	0.7394	40.2123		0.7394	49.2701		0.7394	37.086		0.7394	32.9586
	0.7409	40.2568		0.7409	49.3345		0.7409	37.1424		0.7409	32.9511
	0.7424	40.3113		0.7424	49.3888		0.7424	37.1988		0.7424	32.9436
	0.7439	40.3658		0.7439	49.4432		0.7439	37.2751		0.7439	32.9461
	0.7454	40.4103		0.7453	49.4873		0.7454	37.3615		0.7454	32.9486
	0.7469	40.4648		0.7468	49.5416		0.7469	37.4579		0.7469	32.9511
	0.7484	40.5193		0.7483	49.586		0.7484	37.5643		0.7484	32.9637
	0.7499	40.5739		0.7498	49.6304		0.7499	37.6807		0.7499	32.9762
	0.7514	40.6384		0.7513	49.6748		0.7514	37.7971		0.7514	32.9987
	0.7529	40.7029		0.7528	49.7191		0.7529	37.9235		0.7529	33.0212
	0.7544	40.7674		0.7543	49.7735		0.7544	38.0199		0.7544	33.0437
	0.7559	40.8319		0.7558	49.8178		0.7559	38.1263		0.7559	33.0662
	0.7574	40.9064		0.7573	49.8722		0.7574	38.2026		0.7574	33.0987
	0.7589	40.9809		0.7588	49.9366		0.7589	38.279		0.7589	33.1212
	0.7603	41.0551		0.7603	50.001		0.7604	38.3454		0.7604	33.1437
	0.7618	41.1296		0.7618	50.0653		0.7619	38.3818		0.7619	33.1562
	0.7633	41.2141		0.7633	50.1297		0.7634	38.3982		0.7634	33.1687
	0.7648	41.2887		0.7648	50.2041		0.7649	38.4046		0.7649	33.1812
	0.7663	41.3732		0.7663	50.2784		0.7664	38.401		0.7664	33.1737
	0.7678	41.4477		0.7678	50.3428		0.7679	38.3774		0.7679	33.1762
	0.7693	41.5022		0.7693	50.4171		0.7694	38.3538		0.7694	33.1788
	0.7708	41.5567		0.7708	50.4815		0.7709	38.3202		0.7709	33.1812
	0.7723	41.6012		0.7723	50.5459		0.7724	38.2666		0.7724	33.1838
	0.7738	41.6357		0.7738	50.6003		0.7739	38.2129		0.7738	33.1961
	0.7753	41.6602		0.7753	50.6546		0.7754	38.1493		0.7753	33.2286
	0.7768	41.6848		0.7768	50.709		0.7768	38.0953		0.7768	33.2711
	0.7783	41.7093		0.7783	50.7634		0.7783	38.0317		0.7783	33.3236
	0.7798	41.7238		0.7798	50.8177		0.7798	37.9881		0.7798	33.3861
	0.7813	41.7383		0.7813	50.8721		0.7813	37.9445		0.7813	33.4586
	0.7828	41.7628		0.7828	50.9265		0.7828	37.9208		0.7828	33.5411
	0.7843	41.7873		0.7843	50.9808		0.7843	37.9072		0.7843	33.6236
	0.7858	41.8118		0.7858	51.0452		0.7858	37.9236		0.7858	33.7062
	0.7873	41.8463		0.7873	51.1096		0.7873	37.96		0.7873	33.7987
	0.7888	41.8908		0.7888	51.1739		0.7888	38.0164		0.7888	33.8712
	0.7903	41.9453		0.7902	51.248		0.7903	38.1128		0.7903	33.9437
	0.7918	41.9999		0.7917	51.3224		0.7918	38.2092		0.7918	34.0062
	0.7933	42.0644		0.7932	51.3867		0.7933	38.3356		0.7933	34.0687
	0.7948	42.1389		0.7947	51.4711		0.7948	38.472		0.7948	34.1112
	0.7963	42.2134		0.7962	51.5455		0.7963	38.6283		0.7963	34.1337
	0.7978	42.2979		0.7977	51.6198		0.7978	38.7747		0.7978	34.1562
	0.7993	42.3924		0.7992	51.6942		0.7993	38.9311		0.7993	34.1587
	0.8008	42.4869		0.8007	51.7686		0.8008	39.0875		0.8008	34.1612
	0.8023	42.5814		0.8022	51.8429		0.8023	39.2539		0.8023	34.1537
	0.8038	42.6859		0.8037	51.9173		0.8038	39.4303		0.8038	34.1362
	0.8052	42.7801		0.8052	51.9917		0.8053	39.5967		0.8053	34.1087
	0.8067	42.8847		0.8067	52.056		0.8068	39.7531		0.8068	34.0812
	0.8082	42.9792		0.8082	52.1304		0.8083	39.9095		0.8083	34.0337
	0.8097	43.0637		0.8097	52.2048		0.8098	40.0658		0.8098	33.9763
	0.8112	43.1382		0.8112	52.2991		0.8113	40.2122		0.8113	33.9188
	0.8127	43.2127		0.8127	52.3735		0.8128	40.3286		0.8128	33.8713
	0.8142	43.2772		0.8142	52.4279		0.8143	40.445		0.8143	33.8038
	0.8157	43.3317		0.8157	52.4722		0.8158	40.5414		0.8158	33.7463
	0.8172	43.3762		0.8172	52.5266		0.8173	40.6278		0.8173	33.6888
	0.8187	43.4108		0.8187	52.581		0.8188	40.6942		0.8188	33.6513
	0.8202	43.4453		0.8202	52.6353		0.8203	40.7506		0.8202	33.6136
	0.8217	43.4798		0.8217	52.7097		0.8218	40.787		0.8217	33.5961
	0.8232	43.5043		0.8232	52.7941		0.8232	40.8229		0.8232	33.5986
	0.8247	43.5388		0.8247	52.8785		0.8247	40.8393		0.8247	33.6312
	0.8262	43.5633		0.8262	52.9628		0.8262	40.8557		0.8262	33.6537
	0.8277	43.5878		0.8277	53.0572		0.8277	40.8521		0.8277	33.6962
	0.8292	43.6123		0.8292	53.1416		0.8292	40.8585		0.8292	33.7587
	0.8307	43.6368		0.8307	53.2359		0.8307	40.8549		0.8307	33.8212
	0.8322	43.6713		0.8322	53.3203		0.8322	40.8513		0.8322	33.8937
	0.8337	43.7058		0.8337	53.3946		0.8337	40.8477		0.8337	33.9662
	0.8352	43.7504		0.8352	53.469		0.8352	40.854		0.8352	34.0387
	0.8367	43.7949		0.8366	53.5331		0.8367	40.8704		0.8367	34.1012
	0.8382	43.8394		0.8381	53.5875		0.8382	40.8868		0.8382	34.1737
	0.8397	43.9039		0.8396	53.6318		0.8397	40.9032		0.8397	34.2462
	0.8412	43.9684		0.8411	53.6662		0.8412	40.9396		0.8412	34.3187
	0.8427	44.0429		0.8426	53.7006		0.8427	40.976		0.8427	34.3812
	0.8442	44.1274		0.8441	53.7149		0.8442	41.0224		0.8442	34.4437
	0.8457	44.2119		0.8456	53.7293		0.8457	41.0688		0.8457	34.5063
	0.8472	44.3064		0.8471	53.7437		0.8472	41.1151		0.8472	34.5688
	0.8487	44.401		0.8486	53.748		0.8487	41.1715		0.8487	34.6313
	0.8502	44.4855		0.8501	53.7524		0.8502	41.2279		0.8502	34.7038
	0.8516	44.5597		0.8516	53.7468		0.8517	41.2843		0.8517	34.7763
	0.8531	44.6442		0.8531	53.7511		0.8532	41.3407		0.8532	34.8488
	0.8546	44.7287		0.8546	53.7555		0.8547	41.3971		0.8547	34.9213
	0.8561	44.8132		0.8561	53.7499		0.8562	41.4535		0.8562	34.9838
	0.8576	44.8877		0.8576	53.7542		0.8577	41.4999		0.8577	35.0463
	0.8591	44.9622		0.8591	53.7586		0.8592	41.5563		0.8592	35.1188
	0.8606	45.0267		0.8606	53.763		0.8607	41.6227		0.8607	35.1813
	0.8621	45.1013		0.8621	53.7673		0.8622	41.679		0.8622	35.2538
	0.8636	45.1658		0.8636	53.7717		0.8637	41.7454		0.8637	35.3063
	0.8651	45.2303		0.8651	53.7861		0.8652	41.8118		0.8652	35.3588
	0.8666	45.3048		0.8666	53.8004		0.8667	41.8782		0.8666	35.4112
	0.8681	45.3793		0.8681	53.8248		0.8681	41.9642		0.8681	35.4537
	0.8696	45.4538		0.8696	53.8592		0.8696	42.0606		0.8696	35.4962
	0.8711	45.5383		0.8711	53.8935		0.8711	42.137		0.8711	35.5287
	0.8726	45.6328		0.8726	53.9479		0.8726	42.2133		0.8726	35.5712
	0.8741	45.7173		0.8741	54.0123		0.8741	42.2997		0.8741	35.6037
	0.8756	45.7918		0.8756	54.0866		0.8756	42.3761		0.8756	35.6262
	0.8771	45.8564		0.8771	54.171		0.8771	42.4525		0.8771	35.6487
	0.8786	45.9309		0.8786	54.2554		0.8786	42.5289		0.8786	35.6712
	0.8801	45.9854		0.8801	54.3397		0.8801	42.5953		0.8801	35.6837
	0.8816	46.0499		0.8816	54.4241		0.8816	42.6617		0.8816	35.6962
	0.8831	46.1044		0.883	54.5082		0.8831	42.7281		0.8831	35.7088
	0.8846	46.1589		0.8845	54.5725		0.8846	42.7845		0.8846	35.7112
	0.8861	46.2234		0.886	54.6369		0.8861	42.8409		0.8861	35.7138
	0.8876	46.2779		0.8875	54.6813		0.8876	42.8872		0.8876	35.7163
	0.8891	46.3424		0.889	54.7156		0.8891	42.9236		0.8891	35.7088
	0.8906	46.407		0.8905	54.73		0.8906	42.96		0.8906	35.7113
	0.8921	46.4815		0.892	54.7344		0.8921	42.9964		0.8921	35.7138
	0.8936	46.576		0.8935	54.7088		0.8936	43.0228		0.8936	35.7163
	0.8951	46.6705		0.895	54.6831		0.8951	43.0492		0.8951	35.7288
	0.8965	46.7747		0.8965	54.6475		0.8966	43.0756		0.8966	35.7513
	0.898	46.8792		0.898	54.6118		0.8981	43.102		0.8981	35.7738
	0.8995	46.9937		0.8995	54.5662		0.8996	43.1384		0.8996	35.8163
	0.901	47.1082		0.901	54.5206		0.9011	43.1847		0.9011	35.8488
	0.9025	47.2227		0.9025	54.4749		0.9026	43.2311		0.9026	35.8913
	0.904	47.3372		0.904	54.4393		0.9041	43.2775		0.9041	35.9338
	0.9055	47.4418		0.9055	54.4037		0.9056	43.3439		0.9056	35.9864
	0.907	47.5363		0.907	54.3781		0.9071	43.4003		0.9071	36.0288
	0.9085	47.6208		0.9085	54.3624		0.9086	43.4667		0.9086	36.0814
	0.91	47.6953		0.91	54.3568		0.9101	43.5431		0.9101	36.1239
	0.9115	47.7598		0.9115	54.3612		0.9116	43.6095		0.9115	36.1662
	0.913	47.8043		0.913	54.3755		0.9131	43.6758		0.913	36.1987
	0.9145	47.8488		0.9145	54.3899		0.9145	43.7418		0.9145	36.2212
	0.916	47.8933		0.916	54.4143		0.916	43.8082		0.916	36.2337
	0.9175	47.9278		0.9175	54.4486		0.9175	43.8646		0.9175	36.2462
	0.919	47.9624		0.919	54.493		0.919	43.911		0.919	36.2487
	0.9205	47.9969		0.9205	54.5474		0.9205	43.9574		0.9205	36.2413
	0.922	48.0314		0.922	54.5917		0.922	43.9938		0.922	36.2437
	0.9235	48.0659		0.9235	54.6361		0.9235	44.0301		0.9235	36.2363
	0.925	48.1104		0.925	54.6705		0.925	44.0665		0.925	36.2388
	0.9265	48.1549		0.9265	54.7148		0.9265	44.0929		0.9265	36.2413
	0.928	48.2094		0.9279	54.7489		0.928	44.1293		0.928	36.2538
	0.9295	48.2739		0.9294	54.7833		0.9295	44.1557		0.9295	36.2663
	0.931	48.3385		0.9309	54.8276		0.931	44.1921		0.931	36.2988
	0.9325	48.413		0.9324	54.862		0.9325	44.2185		0.9325	36.3413
	0.934	48.4975		0.9339	54.9064		0.934	44.2549		0.934	36.3838
	0.9355	48.582		0.9354	54.9507		0.9355	44.3013		0.9355	36.4263
	0.937	48.6665		0.9369	55.0051		0.937	44.3377		0.937	36.4888
	0.9385	48.761		0.9384	55.0695		0.9385	44.384		0.9385	36.5513
	0.94	48.8555		0.9399	55.1338		0.94	44.4204		0.94	36.6038
	0.9415	48.95		0.9414	55.2282		0.9415	44.4668		0.9415	36.6663
	0.9429	49.0442		0.9429	55.3226		0.943	44.5132		0.943	36.7189
	0.9444	49.1387		0.9444	55.4269		0.9445	44.5596		0.9445	36.7814
	0.9459	49.2233		0.9459	55.5413		0.946	44.606		0.946	36.8339
	0.9474	49.2978		0.9474	55.6457		0.9475	44.6524		0.9475	36.8864
	0.9489	49.3723		0.9489	55.76		0.949	44.7088		0.949	36.9389
	0.9504	49.4368		0.9504	55.8744		0.9505	44.7552		0.9505	36.9714
	0.9519	49.4913		0.9519	55.9888		0.952	44.8015		0.952	37.0139
	0.9534	49.5358		0.9534	56.0931		0.9535	44.8579		0.9535	37.0364
	0.9549	49.5703		0.9549	56.1975		0.955	44.9043		0.955	37.0589
	0.9564	49.6048		0.9564	56.2919		0.9565	44.9607		0.9565	37.0814
	0.9579	49.6193		0.9579	56.3762		0.958	45.0071		0.9579	37.1037
	0.9594	49.6238		0.9594	56.4506		0.9594	45.0631		0.9594	37.1362
	0.9609	49.6284		0.9609	56.515		0.9609	45.1195		0.9609	37.1588
	0.9624	49.6229		0.9624	56.5793		0.9624	45.1758		0.9624	37.1913
	0.9639	49.6074		0.9639	56.6337		0.9639	45.2322		0.9639	37.2338
	0.9654	49.5919		0.9654	56.6881		0.9654	45.2986		0.9654	37.2763
	0.9669	49.5664		0.9669	56.7424		0.9669	45.365		0.9669	37.3288
	0.9684	49.5509		0.9684	56.7968		0.9684	45.4314		0.9684	37.4013
	0.9699	49.5254		0.9699	56.8512		0.9699	45.4978		0.9699	37.4638
	0.9714	49.4999		0.9714	56.9055		0.9714	45.5642		0.9714	37.5363
	0.9729	49.4845		0.9729	56.9699		0.9729	45.6306		0.9729	37.5988
	0.9744	49.469		0.9743	57.034		0.9744	45.697		0.9744	37.6713
	0.9759	49.4635		0.9758	57.1084		0.9759	45.7634		0.9759	37.7438
	0.9774	49.468		0.9773	57.1727		0.9774	45.8197		0.9774	37.8163
	0.9789	49.4925		0.9788	57.2571		0.9789	45.8761		0.9789	37.8788
	0.9804	49.517		0.9803	57.3315		0.9804	45.9325		0.9804	37.9413
	0.9819	49.5415		0.9818	57.4158		0.9819	45.9789		0.9819	38.0038
	0.9834	49.606		0.9833	57.5102		0.9834	46.0253		0.9834	38.0564
	0.9849	49.6805		0.9848	57.5946		0.9849	46.0617		0.9849	38.1089
	0.9864	49.755		0.9863	57.6989		0.9864	46.0981		0.9864	38.1714
	0.9878	49.8492		0.9878	57.7933		0.9879	46.1245		0.9879	38.2239
	0.9893	49.9438		0.9893	57.8977		0.9894	46.1409		0.9894	38.2864
	0.9908	50.0383		0.9908	58.012		0.9909	46.1572		0.9909	38.3389
	0.9923	50.1328		0.9923	58.1064		0.9924	46.1636		0.9924	38.4014
	0.9938	50.2473		0.9938	58.2008		0.9939	46.17		0.9939	38.4639
	0.9953	50.3618		0.9953	58.3051		0.9954	46.1764		0.9954	38.5364
	0.9968	50.4763		0.9968	58.4095		0.9969	46.1728		0.9969	38.5989
	0.9983	50.6008		0.9983	58.5139		0.9984	46.1792		0.9984	38.6714
	0.9998	50.7153		0.9998	58.6082		0.9999	46.1856		0.9999	38.7439
	1.0013	50.8398		1.0013	58.6926		1.0014	46.202		1.0014	38.8164
	1.0028	50.9544		1.0028	58.767		1.0029	46.2383		1.0028	38.8988
	1.0043	51.0589		1.0043	58.8313		1.0044	46.2747		1.0043	38.9813
	1.0058	51.1634		1.0058	58.8857		1.0058	46.3307		1.0058	39.0538
	1.0073	51.2579		1.0073	58.9201		1.0073	46.3871		1.0073	39.1363
	1.0088	51.3424		1.0088	58.9444		1.0088	46.4635		1.0088	39.2088
	1.0103	51.4169		1.0103	58.9688		1.0103	46.5499		1.0103	39.2913
	1.0118	51.4814		1.0118	58.9732		1.0118	46.6363		1.0118	39.3638
	1.0133	51.5259		1.0133	58.9775		1.0133	46.7426		1.0133	39.4363
	1.0148	51.5504		1.0148	58.9919		1.0148	46.849		1.0148	39.5088
	1.0163	51.565		1.0163	58.9963		1.0163	46.9454		1.0163	39.5713
	1.0178	51.5695		1.0178	59.0006		1.0178	47.0618		1.0178	39.6438
	1.0193	51.564		1.0192	59.0047		1.0193	47.1382		1.0193	39.7064
	1.0208	51.5485		1.0207	59.0091		1.0208	47.2346		1.0208	39.7589
	1.0223	51.533		1.0222	59.0234		1.0223	47.331		1.0223	39.8214
	1.0238	51.5075		1.0237	59.0378		1.0238	47.4274		1.0238	39.8839
	1.0253	51.472		1.0252	59.0622		1.0253	47.5238		1.0253	39.9364
	1.0268	51.4365		1.0267	59.0866		1.0268	47.6102		1.0268	39.9989
	1.0283	51.411		1.0282	59.1209		1.0283	47.6865		1.0283	40.0614
	1.0298	51.3856		1.0297	59.1553		1.0298	47.7729		1.0298	40.1339
	1.0313	51.3601		1.0312	59.1996		1.0313	47.8493		1.0313	40.2064
	1.0328	51.3446		1.0327	59.244		1.0328	47.9457		1.0328	40.2889
	1.0342	51.3288		1.0342	59.2984		1.0343	48.0421		1.0343	40.3714
	1.0357	51.3333		1.0357	59.3528		1.0358	48.1485		1.0358	40.4639
	1.0372	51.3278		1.0372	59.4171		1.0373	48.2549		1.0373	40.5564
	1.0387	51.3423		1.0387	59.4815		1.0388	48.3713		1.0388	40.6489
	1.0402	51.3668		1.0402	59.5459		1.0403	48.4977		1.0403	40.7414
	1.0417	51.4013		1.0417	59.6102		1.0418	48.6341		1.0418	40.834
	1.0432	51.4459		1.0432	59.6746		1.0433	48.7704		1.0433	40.9164
	1.0447	51.4904		1.0447	59.729		1.0448	48.9068		1.0448	40.989
	1.0462	51.5449		1.0462	59.7933		1.0463	49.0432		1.0463	41.0615
	1.0477	51.6094		1.0477	59.8577		1.0478	49.1796		1.0478	41.124
	1.0492	51.6739		1.0492	59.9221		1.0493	49.306		1.0492	41.1763
	1.0507	51.7384		1.0507	59.9764		1.0507	49.432		1.0507	41.2188
	1.0522	51.7929		1.0522	60.0408		1.0522	49.5384		1.0522	41.2513
	1.0537	51.8474		1.0537	60.1052		1.0537	49.6447		1.0537	41.2838
	1.0552	51.9019		1.0552	60.1695		1.0552	49.7411		1.0552	41.3163
	1.0567	51.9464		1.0567	60.2339		1.0567	49.8275		1.0567	41.3488
	1.0582	51.9809		1.0582	60.2983		1.0582	49.8939		1.0582	41.3713
	1.0597	52.0055		1.0597	60.3726		1.0597	49.9603		1.0597	41.3939
	1.0612	52.02		1.0612	60.437		1.0612	50.0067		1.0612	41.4164
	1.0627	52.0345		1.0627	60.5114		1.0627	50.0731		1.0627	41.4489
	1.0642	52.029		1.0642	60.5857		1.0642	50.1195		1.0642	41.4814
	1.0657	52.0235		1.0656	60.6498		1.0657	50.1559		1.0657	41.5139
	1.0672	52.018		1.0671	60.7142		1.0672	50.1822		1.0672	41.5464
	1.0687	52.0125		1.0686	60.7785		1.0687	50.2086		1.0687	41.5889
	1.0702	51.997		1.0701	60.8329		1.0702	50.225		1.0702	41.6214
	1.0717	51.9915		1.0716	60.8673		1.0717	50.2414		1.0717	41.6439
	1.0732	51.9761		1.0731	60.9016		1.0732	50.2478		1.0732	41.6764
	1.0747	51.9706		1.0746	60.926		1.0747	50.2542		1.0747	41.6989
	1.0762	51.9751		1.0761	60.9304		1.0762	50.2506		1.0762	41.7214
	1.0777	51.9996		1.0776	60.9347		1.0777	50.227		1.0777	41.7439
	1.0791	52.0338		1.0791	60.9291		1.0792	50.2133		1.0792	41.7565
	1.0806	52.0883		1.0806	60.9235		1.0807	50.2097		1.0807	41.7689
	1.0821	52.1228		1.0821	60.8978		1.0822	50.2061		1.0822	41.7815
	1.0836	52.1573		1.0836	60.8822		1.0837	50.2125		1.0837	41.784
	1.0851	52.2019		1.0851	60.8466		1.0852	50.2089		1.0852	41.7765
	1.0866	52.2364		1.0866	60.8009		1.0867	50.1953		1.0867	41.789
	1.0881	52.2809		1.0881	60.7553		1.0882	50.1817		1.0882	41.7915
	1.0896	52.3254		1.0896	60.7197		1.0897	50.1581		1.0897	41.784
	1.0911	52.3599		1.0911	60.684		1.0912	50.1345		1.0912	41.7765
	1.0926	52.3944		1.0926	60.6484		1.0927	50.1209		1.0927	41.769
	1.0941	52.4289		1.0941	60.6228		1.0942	50.0972		1.0941	41.7713
	1.0956	52.4534		1.0956	60.5971		1.0957	50.0836		1.0956	41.7839
	1.0971	52.4679		1.0971	60.5815		1.0971	50.0796		1.0971	41.7764
	1.0986	52.4924		1.0986	60.5759		1.0986	50.066		1.0986	41.7889
	1.1001	52.517		1.1001	60.5703		1.1001	50.0624		1.1001	41.8114
	1.1016	52.5315		1.1016	60.5846		1.1016	50.0588		1.1016	41.8339
	1.1031	52.556		1.1031	60.599		1.1031	50.0652		1.1031	41.8764
	1.1046	52.5705		1.1046	60.6234		1.1046	50.0715		1.1046	41.9189
	1.1061	52.585		1.1061	60.6677		1.1061	50.0879		1.1061	41.9714
	1.1076	52.6095		1.1076	60.7121		1.1076	50.1143		1.1076	42.0339
	1.1091	52.644		1.1091	60.7664		1.1091	50.1507		1.1091	42.1064
	1.1106	52.6685		1.1105	60.8305		1.1106	50.1971		1.1106	42.1789
	1.1121	52.703		1.112	60.9049		1.1121	50.2435		1.1121	42.2514
	1.1136	52.7375		1.1135	60.9793		1.1136	50.2899		1.1136	42.3339
	1.1151	52.7821		1.115	61.0536		1.1151	50.3463		1.1151	42.4264
	1.1166	52.8366		1.1165	61.118		1.1166	50.3927		1.1166	42.5289
	1.1181	52.8911		1.118	61.1824		1.1181	50.4391		1.1181	42.6315
	1.1196	52.9556		1.1195	61.2267		1.1196	50.4854		1.1196	42.744
	1.1211	53.0301		1.121	61.2611		1.1211	50.5218		1.1211	42.8565
	1.1226	53.1046		1.1225	61.2955		1.1226	50.5482		1.1226	42.979
	1.1241	53.1891		1.124	61.3098		1.1241	50.5646		1.1241	43.0915
	1.1255	53.2733		1.1255	61.3242		1.1256	50.581		1.1256	43.214
	1.127	53.3578		1.127	61.3386		1.1271	50.5774		1.1271	43.3365
	1.1285	53.4424		1.1285	61.3429		1.1286	50.5738		1.1286	43.459
	1.13	53.5269		1.13	61.3373		1.1301	50.5602		1.1301	43.5715
	1.1315	53.6014		1.1315	61.3417		1.1316	50.5365		1.1316	43.684
	1.133	53.6859		1.133	61.346		1.1331	50.5129		1.1331	43.7865
	1.1345	53.7704		1.1345	61.3504		1.1346	50.4793		1.1346	43.889
	1.136	53.8549		1.136	61.3648		1.1361	50.4357		1.1361	43.9915
	1.1375	53.9294		1.1375	61.3891		1.1376	50.4021		1.1376	44.084
	1.139	54.0039		1.139	61.4135		1.1391	50.3585		1.1391	44.1665
	1.1405	54.0684		1.1405	61.4479		1.1406	50.3149		1.1405	44.2389
	1.142	54.133		1.142	61.4822		1.142	50.2809		1.142	44.3114
	1.1435	54.1975		1.1435	61.5266		1.1435	50.2472		1.1435	44.3839
	1.145	54.252		1.145	61.571		1.145	50.2336		1.145	44.4464
	1.1465	54.3065		1.1465	61.6253		1.1465	50.22		1.1465	44.5089
	1.148	54.361		1.148	61.6897		1.148	50.2264		1.148	44.5514
	1.1495	54.4155		1.1495	61.7541		1.1495	50.2328		1.1495	44.5839
	1.151	54.47		1.151	61.8284		1.151	50.2592		1.151	44.6164
	1.1525	54.5145		1.1525	61.9228		1.1525	50.2956		1.1525	44.6289
	1.154	54.579		1.154	62.0172		1.154	50.332		1.154	44.6314
	1.1555	54.6335		1.1555	62.1215		1.1555	50.3783		1.1555	44.624
	1.157	54.6881		1.1569	62.2356		1.157	50.4347		1.157	44.6065
	1.1585	54.7426		1.1584	62.34		1.1585	50.4911		1.1585	44.579
	1.16	54.8071		1.1599	62.4543		1.16	50.5475		1.16	44.5415
	1.1615	54.8616		1.1614	62.5587		1.1615	50.6039		1.1615	44.504
	1.163	54.9161		1.1629	62.6631		1.163	50.6603		1.163	44.4565
	1.1645	54.9606		1.1644	62.7674		1.1645	50.7167		1.1645	44.419
	1.166	55.0151		1.1659	62.8618		1.166	50.7831		1.166	44.3815
	1.1675	55.0496		1.1674	62.9562		1.1675	50.8395		1.1675	44.354
	1.169	55.0841		1.1689	63.0406		1.169	50.9158		1.169	44.3265
	1.1704	55.1183		1.1704	63.1149		1.1705	50.9822		1.1705	44.309
	1.1719	55.1429		1.1719	63.1793		1.172	51.0686		1.172	44.2915
	1.1734	55.1574		1.1734	63.2336		1.1735	51.155		1.1735	44.264
	1.1749	55.1819		1.1749	63.288		1.175	51.2514		1.175	44.2465
	1.1764	55.1964		1.1764	63.3324		1.1765	51.3678		1.1765	44.259
	1.1779	55.2209		1.1779	63.3768		1.178	51.4742		1.178	44.2415
	1.1794	55.2554		1.1794	63.4211		1.1795	51.5906		1.1795	44.2341
	1.1809	55.2899		1.1809	63.4655		1.181	51.707		1.181	44.2266
	1.1824	55.3444		1.1824	63.5099		1.1825	51.8234		1.1825	44.2091
	1.1839	55.3989		1.1839	63.5642		1.184	51.9397		1.184	44.1916
	1.1854	55.4635		1.1854	63.6186		1.1855	52.0461		1.1854	44.1839
	1.1869	55.548		1.1869	63.683		1.187	52.1425		1.1869	44.1864
	1.1884	55.6325		1.1884	63.7473		1.1884	52.2385		1.1884	44.1889
	1.1899	55.727		1.1899	63.8017		1.1899	52.3149		1.1899	44.2014
	1.1914	55.8215		1.1914	63.8561		1.1914	52.3913		1.1914	44.2239
	1.1929	55.926		1.1929	63.9104		1.1929	52.4477		1.1929	44.2565
	1.1944	56.0205		1.1944	63.9648		1.1944	52.494		1.1944	44.309
	1.1959	56.095		1.1959	64.0192		1.1959	52.5304		1.1959	44.3815
	1.1974	56.1795		1.1974	64.0735		1.1974	52.5668		1.1974	44.474
	1.1989	56.2641		1.1989	64.1279		1.1989	52.5932		1.1989	44.5565
	1.2004	56.3486		1.2004	64.1723		1.2004	52.6096		1.2004	44.649
	1.2019	56.4231		1.2018	64.2163		1.2019	52.636		1.2019	44.7615
	1.2034	56.4976		1.2033	64.2607		1.2034	52.6524		1.2034	44.894
	1.2049	56.5621		1.2048	64.2951		1.2049	52.6788		1.2049	45.0165
	1.2064	56.6266		1.2063	64.3294		1.2064	52.7152		1.2064	45.129
	1.2079	56.6911		1.2078	64.3638		1.2079	52.7516		1.2079	45.2415
	1.2094	56.7556		1.2093	64.3882		1.2094	52.7979		1.2094	45.354
	1.2109	56.8201		1.2108	64.4025		1.2109	52.8543		1.2109	45.4565
	1.2124	56.8847		1.2123	64.4169		1.2124	52.9107		1.2124	45.539
	1.2139	56.9492		1.2138	64.4313		1.2139	52.9771		1.2139	45.6115
	1.2154	57.0137		1.2153	64.4356		1.2154	53.0535		1.2154	45.6741
	1.2168	57.0879		1.2168	64.44		1.2169	53.1199		1.2169	45.7266
	1.2183	57.1624		1.2183	64.4444		1.2184	53.1863		1.2184	45.7691
	1.2198	57.2369		1.2198	64.4487		1.2199	53.2527		1.2199	45.8016
	1.2213	57.3014		1.2213	64.4631		1.2214	53.309		1.2214	45.8341
	1.2228	57.3859		1.2228	64.4675		1.2229	53.3654		1.2229	45.8666
	1.2243	57.4704		1.2243	64.4818		1.2244	53.4218		1.2244	45.8991
	1.2258	57.5549		1.2258	64.4962		1.2259	53.4682		1.2259	45.9316
	1.2273	57.6295		1.2273	64.5206		1.2274	53.5046		1.2274	45.9641
	1.2288	57.714		1.2288	64.5549		1.2289	53.531		1.2289	46.0066
	1.2303	57.7985		1.2303	64.5793		1.2304	53.5674		1.2304	46.0591
	1.2318	57.883		1.2318	64.6237		1.2319	53.5938		1.2318	46.1114
	1.2333	57.9775		1.2333	64.668		1.2334	53.6302		1.2333	46.174
	1.2348	58.062		1.2348	64.7124		1.2348	53.6661		1.2348	46.2365
	1.2363	58.1465		1.2363	64.7668		1.2363	53.7025		1.2363	46.299
	1.2378	58.241		1.2378	64.8212		1.2378	53.7389		1.2378	46.3615
	1.2393	58.3355		1.2393	64.8755		1.2393	53.7853		1.2393	46.434
	1.2408	58.4201		1.2408	64.9399		1.2408	53.8417		1.2408	46.4865
	1.2423	58.5246		1.2423	64.9942		1.2423	53.8981		1.2423	46.549
	1.2438	58.6191		1.2438	65.0586		1.2438	53.9545		1.2438	46.6015
	1.2453	58.7036		1.2453	65.113		1.2453	54.0309		1.2453	46.654
	1.2468	58.7781		1.2468	65.1673		1.2468	54.0972		1.2468	46.7065
	1.2483	58.8426		1.2482	65.2214		1.2483	54.1736		1.2483	46.749
	1.2498	58.8971		1.2497	65.2758		1.2498	54.25		1.2498	46.7915
	1.2513	58.9316		1.2512	65.3302		1.2513	54.3264		1.2513	46.824
	1.2528	58.9661		1.2527	65.3845		1.2528	54.4028		1.2528	46.8665
	1.2543	58.9706		1.2542	65.4289		1.2543	54.4792		1.2543	46.8991
	1.2558	58.9752		1.2557	65.4733		1.2558	54.5556		1.2558	46.9216
	1.2573	58.9497		1.2572	65.5076		1.2573	54.632		1.2573	46.9541
	1.2588	58.9242		1.2587	65.542		1.2588	54.6983		1.2588	46.9866
	1.2603	58.8887		1.2602	65.5664		1.2603	54.7647		1.2603	47.0191
	1.2617	58.8529		1.2617	65.5807		1.2618	54.8311		1.2618	47.0516
	1.2632	58.8074		1.2632	65.5951		1.2633	54.8975		1.2633	47.0841
	1.2647	58.7619		1.2647	65.5995		1.2648	54.9639		1.2648	47.1166
	1.2662	58.7264		1.2662	65.6038		1.2663	55.0203		1.2663	47.1591
	1.2677	58.7009		1.2677	65.5982		1.2678	55.0867		1.2678	47.2016
	1.2692	58.6755		1.2692	65.5926		1.2693	55.1331		1.2693	47.2441
	1.2707	58.66		1.2707	65.5869		1.2708	55.1895		1.2708	47.2866
	1.2722	58.6545		1.2722	65.5713		1.2723	55.2359		1.2723	47.3391
	1.2737	58.669		1.2737	65.5657		1.2738	55.2722		1.2738	47.3916
	1.2752	58.7035		1.2752	65.56		1.2753	55.3086		1.2753	47.4541
	1.2767	58.748		1.2767	65.5544		1.2768	55.325		1.2767	47.5065
	1.2782	58.8125		1.2782	65.5588		1.2783	55.3414		1.2782	47.569
	1.2797	58.877		1.2797	65.5731		1.2797	55.3474		1.2797	47.6315
	1.2812	58.9515		1.2812	65.5975		1.2812	55.3438		1.2812	47.694
	1.2827	59.0261		1.2827	65.6319		1.2827	55.3302		1.2827	47.7465
	1.2842	59.1006		1.2842	65.6762		1.2842	55.3165		1.2842	47.809
	1.2857	59.1651		1.2857	65.7406		1.2857	55.2929		1.2857	47.8615
	1.2872	59.2296		1.2872	65.815		1.2872	55.2593		1.2872	47.924
	1.2887	59.2841		1.2887	65.8993		1.2887	55.2157		1.2887	47.9765
	1.2902	59.3386		1.2902	65.9937		1.2902	55.1821		1.2902	48.019
	1.2917	59.3831		1.2917	66.0881		1.2917	55.1385		1.2917	48.0515
	1.2932	59.4176		1.2931	66.1821		1.2932	55.0849		1.2932	48.0841
	1.2947	59.4521		1.2946	66.2765		1.2947	55.0413		1.2947	48.1066
	1.2962	59.4766		1.2961	66.3709		1.2962	54.9977		1.2962	48.1291
	1.2977	59.5112		1.2976	66.4652		1.2977	54.9641		1.2977	48.1616
	1.2992	59.5257		1.2991	66.5396		1.2992	54.9304		1.2992	48.1841
	1.3007	59.5502		1.3006	66.604		1.3007	54.8968		1.3007	48.1966
	1.3022	59.5747		1.3021	66.6583		1.3022	54.8832		1.3022	48.2091
	1.3037	59.5892		1.3036	66.7027		1.3037	54.8696		1.3037	48.2116
	1.3052	59.6137		1.3051	66.7171		1.3052	54.856		1.3052	48.2341
	1.3067	59.6282		1.3066	66.7215		1.3067	54.8524		1.3067	48.2566
	1.3081	59.6424		1.3081	66.7158		1.3082	54.8588		1.3082	48.2691
	1.3096	59.6669		1.3096	66.6902		1.3097	54.8652		1.3097	48.2916
	1.3111	59.6915		1.3111	66.6546		1.3112	54.8815		1.3112	48.3141
	1.3126	59.726		1.3126	66.6089		1.3127	54.9079		1.3127	48.3266
	1.3141	59.7505		1.3141	66.5533		1.3142	54.9143		1.3142	48.3492
	1.3156	59.795		1.3156	66.4976		1.3157	54.9507		1.3157	48.3617
	1.3171	59.8295		1.3171	66.452		1.3172	54.9971		1.3172	48.3842
	1.3186	59.884		1.3186	66.3964		1.3187	55.0335		1.3187	48.4067
	1.3201	59.9285		1.3201	66.3608		1.3202	55.0799		1.3202	48.4292
	1.3216	59.993		1.3216	66.3251		1.3217	55.1163		1.3217	48.4517
	1.3231	60.0575		1.3231	66.3095		1.3232	55.1527		1.3231	48.474
	1.3246	60.1221		1.3246	66.3139		1.3247	55.1891		1.3246	48.4965
	1.3261	60.1966		1.3261	66.3382		1.3261	55.215		1.3261	48.529
	1.3276	60.2711		1.3276	66.3626		1.3276	55.2314		1.3276	48.5715
	1.3291	60.3556		1.3291	66.407		1.3291	55.2378		1.3291	48.614
	1.3306	60.4401		1.3306	66.4613		1.3306	55.2342		1.3306	48.6666
	1.3321	60.5346		1.3321	66.5257		1.3321	55.2206		1.3321	48.7091
	1.3336	60.6291		1.3336	66.5901		1.3336	55.207		1.3336	48.7516
	1.3351	60.7336		1.3351	66.6544		1.3351	55.1733		1.3351	48.8041
	1.3366	60.8381		1.3366	66.7188		1.3366	55.1397		1.3366	48.8466
	1.3381	60.9427		1.3381	66.7832		1.3381	55.0961		1.3381	48.8991
	1.3396	61.0472		1.3395	66.8372		1.3396	55.0425		1.3396	48.9416
	1.3411	61.1417		1.341	66.8816		1.3411	54.9989		1.3411	48.9841
	1.3426	61.2462		1.3425	66.896		1.3426	54.9553		1.3426	49.0166
	1.3441	61.3507		1.344	66.8903		1.3441	54.9117		1.3441	49.0491
	1.3456	61.4452		1.3455	66.8947		1.3456	54.8781		1.3456	49.0716
	1.3471	61.5297		1.347	66.9191		1.3471	54.8545		1.3471	49.0941
	1.3486	61.5942		1.3485	66.9234		1.3486	54.8509		1.3486	49.1066
	1.3501	61.6487		1.35	66.9578		1.3501	54.8472		1.3501	49.1191
	1.3516	61.6733		1.3515	67.0022		1.3516	54.8636		1.3516	49.1317
	1.353	61.7075		1.353	67.0665		1.3531	54.89		1.3531	49.1642
	1.3545	61.722		1.3545	67.0909		1.3546	54.9264		1.3546	49.1867
	1.356	61.7265		1.356	67.1153		1.3561	54.9828		1.3561	49.2192
	1.3575	61.731		1.3575	67.1296		1.3576	55.0492		1.3576	49.2517
	1.359	61.7255		1.359	67.134		1.3591	55.1156		1.3591	49.2942
	1.3605	61.71		1.3605	67.1484		1.3606	55.202		1.3606	49.3367
	1.362	61.7045		1.362	67.1427		1.3621	55.2884		1.3621	49.3792
	1.3635	61.699		1.3635	67.1471		1.3636	55.3648		1.3636	49.4117
	1.365	61.7035		1.365	67.1415		1.3651	55.4511		1.3651	49.4442
	1.3665	61.718		1.3665	67.1359		1.3666	55.5375		1.3666	49.4567
	1.368	61.7526		1.368	67.1302		1.3681	55.6239		1.368	49.459
	1.3695	61.7971		1.3695	67.1246		1.3696	55.7103		1.3695	49.4416
	1.371	61.8716		1.371	67.1089		1.371	55.7863		1.371	49.4241
	1.3725	61.9561		1.3725	67.1033		1.3725	55.8627		1.3725	49.3966
	1.374	62.0606		1.374	67.0977		1.374	55.9391		1.374	49.3691
	1.3755	62.1851		1.3755	67.0921		1.3755	56.0154		1.3755	49.3216
	1.377	62.3196		1.377	67.0864		1.377	56.0918		1.377	49.2841
	1.3785	62.4541		1.3785	67.0808		1.3785	56.1582		1.3785	49.2466
	1.38	62.5887		1.38	67.0851		1.38	56.2246		1.38	49.2091
	1.3815	62.7132		1.3815	67.0895		1.3815	56.291		1.3815	49.1916
	1.383	62.8477		1.383	67.0939		1.383	56.3574		1.383	49.1741
	1.3845	62.9722		1.3844	67.098		1.3845	56.4238		1.3845	49.1566
	1.386	63.0767		1.3859	67.0923		1.386	56.4802		1.386	49.1391
	1.3875	63.1812		1.3874	67.0767		1.3875	56.5466		1.3875	49.1416
	1.389	63.2757		1.3889	67.0711		1.389	56.6129		1.389	49.1442
	1.3905	63.3702		1.3904	67.0854		1.3905	56.6793		1.3905	49.1467
	1.392	63.4447		1.3919	67.1198		1.392	56.7457		1.392	49.1492
	1.3935	63.5093		1.3934	67.1442		1.3935	56.8121		1.3935	49.1717
	1.395	63.5538		1.3949	67.1785		1.395	56.8785		1.395	49.1842
	1.3965	63.5983		1.3964	67.2229		1.3965	56.9449		1.3965	49.2067
	1.398	63.6328		1.3979	67.2773		1.398	57.0213		1.398	49.1992
	1.3994	63.657		1.3994	67.3316		1.3995	57.0877		1.3995	49.1917
	1.4009	63.6715		1.4009	67.386		1.401	57.154		1.401	49.1942
	1.4024	63.686		1.4024	67.4404		1.4025	57.2204		1.4025	49.1967
	1.4039	63.6805		1.4039	67.4947		1.404	57.2768		1.404	49.1992
	1.4054	63.675		1.4054	67.5491		1.4055	57.3232		1.4055	49.2117
	1.4069	63.6695		1.4069	67.6035		1.407	57.3596		1.407	49.2242
	1.4084	63.654		1.4084	67.6578		1.4085	57.376		1.4085	49.2367
	1.4099	63.6286		1.4099	67.7022		1.41	57.3924		1.41	49.2692
	1.4114	63.6031		1.4114	67.7466		1.4115	57.3988		1.4115	49.3017
	1.4129	63.5776		1.4129	67.8009		1.413	57.3852		1.413	49.3543
	1.4144	63.5421		1.4144	67.8553		1.4145	57.3715		1.4144	49.4266
	1.4159	63.4966		1.4159	67.9097		1.416	57.3579		1.4159	49.4991
	1.4174	63.4611		1.4174	67.974		1.4174	57.3339		1.4174	49.5616
	1.4189	63.4156		1.4189	68.0384		1.4189	57.3103		1.4189	49.6441
	1.4204	63.3801		1.4204	68.1028		1.4204	57.2967		1.4204	49.7166
	1.4219	63.3347		1.4219	68.1771		1.4219	57.2831		1.4219	49.7991
	1.4234	63.2992		1.4234	68.2515		1.4234	57.2695		1.4234	49.8816
	1.4249	63.2737		1.4249	68.3159		1.4249	57.2758		1.4249	49.9541
	1.4264	63.2482		1.4264	68.3802		1.4264	57.2822		1.4264	50.0266
	1.4279	63.2327		1.4279	68.4446		1.4279	57.2986		1.4279	50.1091
	1.4294	63.2372		1.4294	68.509		1.4294	57.325		1.4294	50.1917
	1.4309	63.2417		1.4308	68.553		1.4309	57.3614		1.4309	50.2742
	1.4324	63.2662		1.4323	68.5974		1.4324	57.3978		1.4324	50.3567
	1.4339	63.2907		1.4338	68.6318		1.4339	57.4442		1.4339	50.4392
	1.4354	63.3353		1.4353	68.6561		1.4354	57.5006		1.4354	50.5317
	1.4369	63.3798		1.4368	68.6805		1.4369	57.567		1.4369	50.6142
	1.4384	63.4343		1.4383	68.7049		1.4384	57.6334		1.4384	50.7067
	1.4399	63.4888		1.4398	68.7292		1.4399	57.7097		1.4399	50.7992
	1.4414	63.5533		1.4413	68.7536		1.4414	57.7861		1.4414	50.9017
	1.4429	63.6078		1.4428	68.788		1.4429	57.8625		1.4429	50.9942
	1.4444	63.6723		1.4443	68.8423		1.4444	57.9389		1.4444	51.0767
	1.4458	63.7365		1.4458	68.9167		1.4459	58.0153		1.4459	51.1692
	1.4473	63.801		1.4473	68.9811		1.4474	58.0917		1.4474	51.2517
	1.4488	63.8655		1.4488	69.0354		1.4489	58.1481		1.4489	51.3342
	1.4503	63.9301		1.4503	69.0998		1.4504	58.2145		1.4504	51.4068
	1.4518	63.9946		1.4518	69.1642		1.4519	58.2609		1.4519	51.4693
	1.4533	64.0591		1.4533	69.2386		1.4534	58.3073		1.4534	51.5218
	1.4548	64.1236		1.4548	69.3129		1.4549	58.3436		1.4549	51.5643
	1.4563	64.1981		1.4563	69.3973		1.4564	58.37		1.4564	51.6068
	1.4578	64.2726		1.4578	69.4717		1.4579	58.3664		1.4579	51.6293
	1.4593	64.3471		1.4593	69.556		1.4594	58.3628		1.4593	51.6316
	1.4608	64.4316		1.4608	69.6304		1.4609	58.3492		1.4608	51.6341
	1.4623	64.5161		1.4623	69.7048		1.4623	58.3252		1.4623	51.6166
	1.4638	64.6107		1.4638	69.7691		1.4638	58.2816		1.4638	51.5791
	1.4653	64.6952		1.4653	69.8435		1.4653	58.2279		1.4653	51.5316
	1.4668	64.7897		1.4668	69.8979		1.4668	58.1843		1.4668	51.4642
	1.4683	64.8842		1.4683	69.9522		1.4683	58.1207		1.4683	51.3867
	1.4698	64.9787		1.4698	69.9966		1.4698	58.0571		1.4698	51.2992
	1.4713	65.0732		1.4713	70.041		1.4713	57.9835		1.4713	51.2017
	1.4728	65.1577		1.4728	70.0653		1.4728	57.9199		1.4728	51.1042
	1.4743	65.2322		1.4743	70.0897		1.4743	57.8463		1.4743	51.0067
	1.4758	65.2967		1.4757	70.1038		1.4758	57.7827		1.4758	50.9192
	1.4773	65.3612		1.4772	70.1081		1.4773	57.7191		1.4773	50.8417
	1.4788	65.4058		1.4787	70.1025		1.4788	57.6754		1.4788	50.7742
	1.4803	65.4303		1.4802	70.0869		1.4803	57.6318		1.4803	50.7267
	1.4818	65.4648		1.4817	70.0512		1.4818	57.5982		1.4818	50.6992
	1.4833	65.4893		1.4832	70.0256		1.4833	57.5846		1.4833	50.6917
	1.4848	65.4938		1.4847	69.98		1.4848	57.571		1.4848	50.7042
	1.4863	65.4983		1.4862	69.9343		1.4863	57.5774		1.4863	50.7367
	1.4878	65.5428		1.4877	69.8887		1.4878	57.5838		1.4878	50.7792
	1.4893	65.5873		1.4892	69.8431		1.4893	57.6102		1.4893	50.8418
	1.4907	65.6415		1.4907	69.8074		1.4908	57.6266		1.4908	50.9143
	1.4922	65.7261		1.4922	69.7818		1.4923	57.6629		1.4923	50.9868
	1.4937	65.8506		1.4937	69.7662		1.4938	57.6993		1.4938	51.0593
	1.4952	65.9551		1.4952	69.7705		1.4953	57.7357		1.4953	51.1318
	1.4967	66.0396		1.4967	69.7749		1.4968	57.7621		1.4968	51.1943
	1.4982	66.1041		1.4982	69.8093		1.4983	57.7985		1.4983	51.2468
	1.4997	66.1686		1.4997	69.8536		1.4998	57.8449		1.4998	51.2893
	1.5012	66.2231		1.5012	69.908		1.5013	57.8813		1.5013	51.3218
	1.5027	66.2976		1.5027	69.9724		1.5028	57.9277		1.5028	51.3543
	1.5042	66.3621		1.5042	70.0468		1.5043	57.9841		1.5043	51.3768
	1.5057	66.4266		1.5057	70.1211		1.5058	58.0504		1.5057	51.3892
	1.5072	66.4912		1.5072	70.2155		1.5073	58.1068		1.5072	51.4017
	1.5087	66.5557		1.5087	70.2999		1.5087	58.1728		1.5087	51.4242
	1.5102	66.6202		1.5102	70.3842		1.5102	58.2392		1.5102	51.4467
	1.5117	66.6847		1.5117	70.4586		1.5117	58.3156		1.5117	51.4692
	1.5132	66.7392		1.5132	70.5229		1.5132	58.372		1.5132	51.5017
	1.5147	66.8037		1.5147	70.5773		1.5147	58.4383		1.5147	51.5442
	1.5162	66.8582		1.5162	70.6117		1.5162	58.4847		1.5162	51.5967
	1.5177	66.9127		1.5177	70.6461		1.5177	58.5211		1.5177	51.6492
	1.5192	66.9672		1.5192	70.6604		1.5192	58.5675		1.5192	51.7117
	1.5207	67.0118		1.5207	70.6748		1.5207	58.5939		1.5207	51.7742
	1.5222	67.0463		1.5221	70.6789		1.5222	58.6203		1.5222	51.8367
	1.5237	67.0708		1.5236	70.6732		1.5237	58.6367		1.5237	51.8992
	1.5252	67.0853		1.5251	70.6776		1.5252	58.6431		1.5252	51.9618
	1.5267	67.0898		1.5266	70.672		1.5267	58.6395		1.5267	52.0143
	1.5282	67.0843		1.5281	70.6663		1.5282	58.6459		1.5282	52.0768
	1.5297	67.0788		1.5296	70.6607		1.5297	58.6422		1.5297	52.1393
	1.5312	67.0633		1.5311	70.6651		1.5312	58.6386		1.5312	52.1918
	1.5327	67.0378		1.5326	70.6894		1.5327	58.645		1.5327	52.2543
	1.5342	67.0224		1.5341	70.7238		1.5342	58.6514		1.5342	52.3168
	1.5357	67.0069		1.5356	70.7482		1.5357	58.6678		1.5357	52.3693
	1.5371	66.9811		1.5371	70.7825		1.5372	58.6942		1.5372	52.4218
	1.5386	66.9656		1.5386	70.8169		1.5387	58.7306		1.5387	52.4743
	1.5401	66.9601		1.5401	70.8413		1.5402	58.777		1.5402	52.5168
	1.5416	66.9546		1.5416	70.8756		1.5417	58.8334		1.5417	52.5593
	1.5431	66.9591		1.5431	70.9		1.5432	58.9098		1.5432	52.5918
	1.5446	66.9636		1.5446	70.9144		1.5447	58.9861		1.5447	52.6243
	1.5461	66.9781		1.5461	70.9387		1.5462	59.0725		1.5462	52.6468
	1.5476	67.0027		1.5476	70.9631		1.5477	59.1689		1.5477	52.6594
	1.5491	67.0272		1.5491	70.9775		1.5492	59.2653		1.5492	52.6619
	1.5506	67.0517		1.5506	71.0018		1.5507	59.3617		1.5507	52.6644
	1.5521	67.0862		1.5521	71.0262		1.5522	59.4681		1.5521	52.6667
	1.5536	67.1207		1.5536	71.0506		1.5536	59.554		1.5536	52.6692
	1.5551	67.1552		1.5551	71.0849		1.5551	59.6504		1.5551	52.6617
	1.5566	67.1897		1.5566	71.1193		1.5566	59.7468		1.5566	52.6642
	1.5581	67.2342		1.5581	71.1637		1.5581	59.8332		1.5581	52.6667
	1.5596	67.2687		1.5596	71.208		1.5596	59.9196		1.5596	52.6792
	1.5611	67.3132		1.5611	71.2624		1.5611	59.996		1.5611	52.6817
	1.5626	67.3577		1.5626	71.3068		1.5626	60.0724		1.5626	52.6743
	1.5641	67.3923		1.5641	71.3611		1.5641	60.1388		1.5641	52.6767
	1.5656	67.4368		1.5656	71.4055		1.5656	60.1952		1.5656	52.6693
	1.5671	67.4913		1.5671	71.4499		1.5671	60.2516		1.5671	52.6618
	1.5686	67.5358		1.5685	71.4939		1.5686	60.2979		1.5686	52.6543
	1.5701	67.5903		1.57	71.5283		1.5701	60.3443		1.5701	52.6468
	1.5716	67.6448		1.5715	71.5627		1.5716	60.3907		1.5716	52.6293
	1.5731	67.7093		1.573	71.597		1.5731	60.4271		1.5731	52.6118
	1.5746	67.7738		1.5745	71.6214		1.5746	60.4535		1.5746	52.5943
	1.5761	67.8284		1.576	71.6458		1.5761	60.4899		1.5761	52.5768
	1.5776	67.8829		1.5775	71.6702		1.5776	60.5063		1.5776	52.5493
	1.5791	67.9374		1.579	71.6845		1.5791	60.5227		1.5791	52.5218
	1.5806	67.9919		1.5805	71.6889		1.5806	60.5391		1.5806	52.5043
	1.582	68.0561		1.582	71.6933		1.5821	60.5354		1.5821	52.4768
	1.5835	68.1106		1.5835	71.7176		1.5836	60.5318		1.5836	52.4493
	1.585	68.1651		1.585	71.752		1.5851	60.5182		1.5851	52.4218
	1.5865	68.2196		1.5865	71.7763		1.5866	60.4946		1.5866	52.4243
	1.588	68.2741		1.588	71.7907		1.5881	60.471		1.5881	52.4369
	1.5895	68.3286		1.5895	71.8151		1.5896	60.4374		1.5896	52.4494
	1.591	68.3832		1.591	71.8295		1.5911	60.3838		1.5911	52.4719
	1.5925	68.4477		1.5925	71.8538		1.5926	60.3302		1.5926	52.5044
	1.594	68.5022		1.594	71.8582		1.5941	60.2766		1.5941	52.5469
	1.5955	68.5567		1.5955	71.8726		1.5956	60.2229		1.5956	52.5894
	1.597	68.6112		1.597	71.8669		1.5971	60.1793		1.597	52.6417
	1.5985	68.6657		1.5985	71.8713		1.5986	60.1357		1.5985	52.6942
	1.6	68.7202		1.6	71.8557		1.6	60.1017		1.6	52.7368
	1.6015	68.7747		1.6015	71.84		1.6015	60.0681		1.6015	52.7792
	1.603	68.8292		1.603	71.8244		1.603	60.0445		1.603	52.8218
	1.6045	68.8738		1.6045	71.8088		1.6045	60.0309		1.6045	52.8443
	1.606	68.9183		1.606	71.7831		1.606	60.0272		1.606	52.8768
	1.6075	68.9628		1.6075	71.7575		1.6075	60.0136		1.6075	52.9093
	1.609	69.0073		1.609	71.7319		1.609	60.01		1.609	52.9218
	1.6105	69.0418		1.6105	71.7062		1.6105	60.0164		1.6105	52.9343
	1.612	69.0763		1.612	71.6806		1.612	60.0228		1.612	52.9468
	1.6135	69.1008		1.6134	71.6647		1.6135	60.0292		1.6135	52.9693
	1.615	69.1153		1.6149	71.649		1.615	60.0456		1.615	52.9918
	1.6165	69.1198		1.6164	71.6434		1.6165	60.062		1.6165	53.0143
	1.618	69.1244		1.6179	71.6478		1.618	60.0684		1.618	53.0468
	1.6195	69.1089		1.6194	71.6521		1.6195	60.0847		1.6195	53.0793
	1.621	69.0834		1.6209	71.6665		1.621	60.1011		1.621	53.1018
	1.6225	69.0479		1.6224	71.6909		1.6225	60.1175		1.6225	53.1543
	1.624	69.0124		1.6239	71.7252		1.624	60.1239		1.624	53.2069
	1.6255	68.9569		1.6254	71.7696		1.6255	60.1403		1.6255	53.2694
	1.627	68.8914		1.6269	71.804		1.627	60.1567		1.627	53.3319
	1.6284	68.8356		1.6284	71.8583		1.6285	60.1731		1.6285	53.4044
	1.6299	68.7701		1.6299	71.9027		1.63	60.1895		1.63	53.4769
	1.6314	68.7246		1.6314	71.9471		1.6315	60.1959		1.6315	53.5394
	1.6329	68.6792		1.6329	71.9914		1.633	60.2122		1.633	53.6219
	1.6344	68.6537		1.6344	72.0358		1.6345	60.2186		1.6345	53.6844
	1.6359	68.6382		1.6359	72.0802		1.636	60.225		1.636	53.7469
	1.6374	68.6427		1.6374	72.1245		1.6375	60.2414		1.6375	53.7994
	1.6389	68.6572		1.6389	72.1589		1.639	60.2478		1.639	53.8519
	1.6404	68.7017		1.6404	72.2033		1.6405	60.2442		1.6405	53.8844
	1.6419	68.7562		1.6419	72.2377		1.642	60.2506		1.642	53.9069
	1.6434	68.8207		1.6434	72.272		1.6435	60.257		1.6434	53.9293
	1.6449	68.8952		1.6449	72.3064		1.6449	60.2529		1.6449	53.9518
	1.6464	68.9898		1.6464	72.3407		1.6464	60.2493		1.6464	53.9643
	1.6479	69.0743		1.6479	72.3851		1.6479	60.2457		1.6479	53.9668
	1.6494	69.1588		1.6494	72.4295		1.6494	60.2421		1.6494	53.9693
	1.6509	69.2533		1.6509	72.4738		1.6509	60.2385		1.6509	53.9618
	1.6524	69.3378		1.6524	72.5182		1.6524	60.2349		1.6524	53.9643
	1.6539	69.4023		1.6539	72.5726		1.6539	60.2313		1.6539	53.9668
	1.6554	69.4668		1.6554	72.6269		1.6554	60.2277		1.6554	53.9693
	1.6569	69.5313		1.6569	72.6813		1.6569	60.224		1.6569	53.9718
	1.6584	69.5858		1.6584	72.7457		1.6584	60.2304		1.6584	53.9743
	1.6599	69.6403		1.6598	72.8098		1.6599	60.2368		1.6599	53.9768
	1.6614	69.6849		1.6613	72.8741		1.6614	60.2532		1.6614	53.9793
	1.6629	69.7294		1.6628	72.9285		1.6629	60.2796		1.6629	53.9819
	1.6644	69.7639		1.6643	72.9929		1.6644	60.316		1.6644	53.9844
	1.6659	69.7984		1.6658	73.0472		1.6659	60.3524		1.6659	53.9669
	1.6674	69.8429		1.6673	73.1016		1.6674	60.3988		1.6674	53.9594
	1.6689	69.8874		1.6688	73.156		1.6689	60.4652		1.6689	53.9419
	1.6704	69.9219		1.6703	73.2003		1.6704	60.5316		1.6704	53.9344
	1.6719	69.9564		1.6718	73.2547		1.6719	60.6079		1.6719	53.9169
	1.6733	69.9806		1.6733	73.2991		1.6734	60.6843		1.6734	53.8994
	1.6748	70.0052		1.6748	73.3434		1.6749	60.7707		1.6749	53.8819
	1.6763	70.0197		1.6763	73.3878		1.6764	60.8571		1.6764	53.8644
	1.6778	70.0242		1.6778	73.4322		1.6779	60.9435		1.6779	53.8469
	1.6793	70.0187		1.6793	73.4865		1.6794	61.0299		1.6794	53.8294
	1.6808	70.0132		1.6808	73.5409		1.6809	61.1163		1.6809	53.8219
	1.6823	70.0077		1.6823	73.5953		1.6824	61.1927		1.6824	53.8244
	1.6838	69.9922		1.6838	73.6596		1.6839	61.2591		1.6839	53.8269
	1.6853	69.9867		1.6853	73.734		1.6854	61.3254		1.6854	53.8295
	1.6868	69.9912		1.6868	73.7984		1.6869	61.3918		1.6869	53.832
	1.6883	69.9958		1.6883	73.8727		1.6884	61.4482		1.6883	53.8443
	1.6898	70.0103		1.6898	73.9571		1.6899	61.4946		1.6898	53.8568
	1.6913	70.0348		1.6913	74.0315		1.6913	61.5406		1.6913	53.8693
	1.6928	70.0493		1.6928	74.1058		1.6928	61.577		1.6928	53.8818
	1.6943	70.0738		1.6943	74.1802		1.6943	61.6134		1.6943	53.8943
	1.6958	70.1183		1.6958	74.2546		1.6958	61.6497		1.6958	53.9168
	1.6973	70.1628		1.6973	74.3189		1.6973	61.6961		1.6973	53.9293
	1.6988	70.2473		1.6988	74.3733		1.6988	61.7325		1.6988	53.9519
	1.7003	70.3218		1.7003	74.4277		1.7003	61.7689		1.7003	53.9744
	1.7018	70.3863		1.7018	74.472		1.7018	61.8153		1.7018	53.9969
	1.7033	70.4409		1.7033	74.5064		1.7033	61.8617		1.7033	54.0294
	1.7048	70.4954		1.7047	74.5405		1.7048	61.9181		1.7048	54.0619
	1.7063	70.5399		1.7062	74.5849		1.7063	61.9645		1.7063	54.0944
	1.7078	70.5744		1.7077	74.6392		1.7078	62.0209		1.7078	54.1369
	1.7093	70.6089		1.7092	74.6836		1.7093	62.0673		1.7093	54.1794
	1.7108	70.6434		1.7107	74.7079		1.7108	62.1136		1.7108	54.2219
	1.7123	70.6779		1.7122	74.7323		1.7123	62.15		1.7123	54.2744
	1.7138	70.7124		1.7137	74.7567		1.7138	62.1864		1.7138	54.3369
	1.7153	70.7369		1.7152	74.761		1.7153	62.2128		1.7153	54.3894
	1.7168	70.7815		1.7167	74.7754		1.7168	62.2392		1.7168	54.4519
	1.7183	70.826		1.7182	74.7798		1.7183	62.2656		1.7183	54.5144
	1.7197	70.9002		1.7197	74.7942		1.7198	62.272		1.7198	54.5669
	1.7212	70.9747		1.7212	74.7985		1.7213	62.2884		1.7213	54.6294
	1.7227	71.0592		1.7227	74.8029		1.7228	62.3047		1.7228	54.682
	1.7242	71.1737		1.7242	74.8073		1.7243	62.3211		1.7243	54.7245
	1.7257	71.2782		1.7257	74.8216		1.7258	62.3375		1.7258	54.747
	1.7272	71.3827		1.7272	74.826		1.7273	62.3539		1.7273	54.7595
	1.7287	71.4972		1.7287	74.8304		1.7288	62.3803		1.7288	54.752
	1.7302	71.6317		1.7302	74.8247		1.7303	62.4167		1.7303	54.7145
	1.7317	71.7563		1.7317	74.8191		1.7318	62.4431		1.7318	54.657
	1.7332	71.8808		1.7332	74.8235		1.7333	62.4795		1.7333	54.5895
	1.7347	72.0053		1.7347	74.8178		1.7348	62.5159		1.7347	54.4918
	1.7362	72.1198		1.7362	74.8122		1.7362	62.5418		1.7362	54.3944
	1.7377	72.2043		1.7377	74.8066		1.7377	62.5782		1.7377	54.2668
	1.7392	72.2688		1.7392	74.7909		1.7392	62.6046		1.7392	54.1494
	1.7407	72.3033		1.7407	74.7753		1.7407	62.631		1.7407	54.0119
	1.7422	72.3278		1.7422	74.7597		1.7422	62.6474		1.7422	53.8844
	1.7437	72.3423		1.7437	74.734		1.7437	62.6638		1.7437	53.7669
	1.7452	72.3369		1.7452	74.7184		1.7452	62.6702		1.7452	53.6594
	1.7467	72.3214		1.7467	74.7028		1.7467	62.6765		1.7467	53.5619
	1.7482	72.3059		1.7482	74.6871		1.7482	62.6829		1.7482	53.4644
	1.7497	72.3004		1.7497	74.6815		1.7497	62.6793		1.7497	53.3969
	1.7512	72.3049		1.7511	74.6856		1.7512	62.6757		1.7512	53.3594
	1.7527	72.3094		1.7526	74.6999		1.7527	62.6721		1.7527	53.3419
	1.7542	72.3239		1.7541	74.7343		1.7542	62.6685		1.7542	53.3444
	1.7557	72.3484		1.7556	74.7887		1.7557	62.6649		1.7557	53.3569
	1.7572	72.3729		1.7571	74.853		1.7572	62.6513		1.7572	53.3894
	1.7587	72.4175		1.7586	74.9374		1.7587	62.6377		1.7587	53.4419
	1.7602	72.462		1.7601	75.0018		1.7602	62.624		1.7602	53.4945
	1.7617	72.5065		1.7616	75.0861		1.7617	62.6104		1.7617	53.547
	1.7632	72.561		1.7631	75.1705		1.7632	62.5868		1.7632	53.6095
	1.7646	72.6052		1.7646	75.2549		1.7647	62.5732		1.7647	53.662
	1.7661	72.6497		1.7661	75.3392		1.7662	62.5496		1.7662	53.7145
	1.7676	72.6842		1.7676	75.4136		1.7677	62.536		1.7677	53.757
	1.7691	72.7187		1.7691	75.488		1.7692	62.5124		1.7692	53.7995
	1.7706	72.7332		1.7706	75.5523		1.7707	62.5088		1.7707	53.822
	1.7721	72.7477		1.7721	75.6167		1.7722	62.4952		1.7722	53.8445
	1.7736	72.7523		1.7736	75.6611		1.7737	62.4916		1.7737	53.857
	1.7751	72.7468		1.7751	75.6954		1.7752	62.498		1.7752	53.8695
	1.7766	72.7413		1.7766	75.7198		1.7767	62.5043		1.7767	53.872
	1.7781	72.7258		1.7781	75.7342		1.7782	62.5207		1.7782	53.8945
	1.7796	72.7103		1.7796	75.7386		1.7797	62.5371		1.7796	53.8769
	1.7811	72.6948		1.7811	75.7329		1.7812	62.5535		1.7811	53.8694
	1.7826	72.6793		1.7826	75.7173		1.7826	62.5795		1.7826	53.8619
	1.7841	72.6638		1.7841	75.7017		1.7841	62.6059		1.7841	53.8644
	1.7856	72.6483		1.7856	75.676		1.7856	62.6422		1.7856	53.8769
	1.7871	72.6329		1.7871	75.6604		1.7871	62.6586		1.7871	53.8894
	1.7886	72.6174		1.7886	75.6347		1.7886	62.685		1.7886	53.9119
	1.7901	72.6119		1.7901	75.6191		1.7901	62.7014		1.7901	53.9244
	1.7916	72.6064		1.7916	75.6035		1.7916	62.7078		1.7916	53.9369
	1.7931	72.6109		1.7931	75.5978		1.7931	62.7242		1.7931	53.9594
	1.7946	72.6254		1.7946	75.5822		1.7946	62.7306		1.7946	53.9819
	1.7961	72.6399		1.796	75.5663		1.7961	62.727		1.7961	54.0344
	1.7976	72.6744		1.7975	75.5507		1.7976	62.7334		1.7976	54.0769
	1.7991	72.7089		1.799	75.555		1.7991	62.7298		1.7991	54.0995
	1.8006	72.7535		1.8005	75.5694		1.8006	62.7261		1.8006	54.122
	1.8021	72.808		1.802	75.5938		1.8021	62.7325		1.8021	54.1445
	1.8036	72.8625		1.8035	75.6181		1.8036	62.7289		1.8036	54.167
	1.8051	72.927		1.805	75.6525		1.8051	62.7253		1.8051	54.1795
	1.8066	72.9815		1.8065	75.6969		1.8066	62.7317		1.8066	54.182
	1.8081	73.046		1.808	75.7512		1.8081	62.7381		1.8081	54.1745
	1.8096	73.1105		1.8095	75.8156		1.8096	62.7345		1.8096	54.167
	1.811	73.1647		1.811	75.88		1.8111	62.7409		1.8111	54.1395
	1.8125	73.2092		1.8125	75.9443		1.8126	62.7473		1.8126	54.112
	1.814	73.2537		1.814	76.0187		1.8141	62.7436		1.8141	54.0745
	1.8155	73.2883		1.8155	76.1031		1.8156	62.75		1.8156	54.037
	1.817	73.3028		1.817	76.1774		1.8171	62.7564		1.8171	53.9995
	1.8185	73.3273		1.8185	76.2418		1.8186	62.7628		1.8186	53.972
	1.82	73.3318		1.82	76.3162		1.8201	62.7792		1.8201	53.9545
	1.8215	73.3263		1.8215	76.3705		1.8216	62.7856		1.8216	53.9571
	1.823	73.3208		1.823	76.4149		1.8231	62.812		1.8231	53.9696
	1.8245	73.3053		1.8245	76.4493		1.8246	62.8384		1.8246	54.0021
	1.826	73.2898		1.826	76.4636		1.8261	62.8648		1.826	54.0444
	1.8275	73.2743		1.8275	76.468		1.8275	62.9007		1.8275	54.1169
	1.829	73.2388		1.829	76.4524		1.829	62.9371		1.829	54.1994
	1.8305	73.2134		1.8305	76.4167		1.8305	62.9835		1.8305	54.2819
	1.832	73.1879		1.832	76.3711		1.832	63.0199		1.832	54.3944
	1.8335	73.1524		1.8335	76.3155		1.8335	63.0663		1.8335	54.5069
	1.835	73.1269		1.835	76.2398		1.835	63.1127		1.835	54.6294
	1.8365	73.1114		1.8365	76.1642		1.8365	63.1591		1.8365	54.752
	1.838	73.0759		1.838	76.0886		1.838	63.1954		1.838	54.8845
	1.8395	73.0504		1.8395	76.0129		1.8395	63.2418		1.8395	55.007
	1.841	73.0249		1.841	75.9373		1.841	63.2882		1.841	55.1295
	1.8425	72.9994		1.8424	75.8714		1.8425	63.3446		1.8425	55.252
	1.844	72.974		1.8439	75.8157		1.844	63.401		1.844	55.3545
	1.8455	72.9385		1.8454	75.7701		1.8455	63.4474		1.8455	55.467
	1.847	72.903		1.8469	75.7345		1.847	63.4938		1.847	55.5595
	1.8485	72.8675		1.8484	75.7088		1.8485	63.5402		1.8485	55.652
	1.85	72.842		1.8499	75.7032		1.85	63.5866		1.85	55.7345
	1.8515	72.8065		1.8514	75.7076		1.8515	63.6329		1.8515	55.817
	1.853	72.771		1.8529	75.722		1.853	63.6693		1.853	55.8895
	1.8545	72.7355		1.8544	75.7563		1.8545	63.6957		1.8545	55.952
	1.8559	72.6997		1.8559	75.8007		1.856	63.7421		1.856	56.0145
	1.8574	72.6843		1.8574	75.8451		1.8575	63.7685		1.8575	56.0671
	1.8589	72.6588		1.8589	75.9194		1.859	63.7849		1.859	56.1096
	1.8604	72.6333		1.8604	75.9938		1.8605	63.7913		1.8605	56.1521
	1.8619	72.6178		1.8619	76.0882		1.862	63.7977		1.862	56.1846
	1.8634	72.5923		1.8634	76.1825		1.8635	63.7941		1.8635	56.2171
	1.8649	72.5568		1.8649	76.2969		1.865	63.7904		1.865	56.2396
	1.8664	72.5413		1.8664	76.4113		1.8665	63.7768		1.8665	56.2621
	1.8679	72.5158		1.8679	76.5256		1.868	63.7532		1.868	56.2646
	1.8694	72.4903		1.8694	76.64		1.8695	63.7296		1.8695	56.2771
	1.8709	72.4749		1.8709	76.7544		1.871	63.706		1.8709	56.2694
	1.8724	72.4594		1.8724	76.8587		1.8725	63.6824		1.8724	56.2719
	1.8739	72.4639		1.8739	76.9531		1.8739	63.6484		1.8739	56.2644
	1.8754	72.4684		1.8754	77.0275		1.8754	63.6148		1.8754	56.247
	1.8769	72.4929		1.8769	77.0918		1.8769	63.5911		1.8769	56.2395
	1.8784	72.5274		1.8784	77.1462		1.8784	63.5575		1.8784	56.222
	1.8799	72.5719		1.8799	77.1806		1.8799	63.5339		1.8799	56.1945
	1.8814	72.6264		1.8814	77.2049		1.8814	63.5203		1.8814	56.177
	1.8829	72.6909		1.8829	77.2193		1.8829	63.5067		1.8829	56.1595
	1.8844	72.7655		1.8844	77.2137		1.8844	63.5031		1.8844	56.132
	1.8859	72.84		1.8859	77.208		1.8859	63.5295		1.8859	56.1145
	1.8874	72.9345		1.8873	77.2021		1.8874	63.5459		1.8874	56.097
	1.8889	73.019		1.8888	77.1865		1.8889	63.5823		1.8889	56.0695
	1.8904	73.1035		1.8903	77.1708		1.8904	63.6286		1.8904	56.052
	1.8919	73.188		1.8918	77.1652		1.8919	63.695		1.8919	56.0245
	1.8934	73.2725		1.8933	77.1596		1.8934	63.7614		1.8934	55.997
	1.8949	73.357		1.8948	77.1639		1.8949	63.8478		1.8949	55.9695
	1.8964	73.4415		1.8963	77.1783		1.8964	63.9342		1.8964	55.952
	1.8979	73.5161		1.8978	77.1927		1.8979	64.0306		1.8979	55.9246
	1.8994	73.6006		1.8993	77.217		1.8994	64.137		1.8994	55.9071
	1.9009	73.6851		1.9008	77.2614		1.9009	64.2434		1.9009	55.8896
	1.9023	73.7593		1.9023	77.2958		1.9024	64.3598		1.9024	55.8921
	1.9038	73.8338		1.9038	77.3501		1.9039	64.4661		1.9039	55.8846
	1.9053	73.9083		1.9053	77.3945		1.9054	64.5625		1.9054	55.8971
	1.9068	73.9928		1.9068	77.4189		1.9069	64.6789		1.9069	55.8996
	1.9083	74.0673		1.9083	77.4532		1.9084	64.7853		1.9084	55.9221
	1.9098	74.1318		1.9098	77.4976		1.9099	64.8917		1.9099	55.9346
	1.9113	74.1963		1.9113	77.522		1.9114	64.9881		1.9114	55.9471
	1.9128	74.2708		1.9128	77.5363		1.9129	65.0745		1.9129	55.9496
	1.9143	74.3354		1.9143	77.5407		1.9144	65.1609		1.9144	55.9621
	1.9158	74.3799		1.9158	77.5351		1.9159	65.2373		1.9159	55.9546
	1.9173	74.4444		1.9173	77.5294		1.9174	65.3036		1.9173	55.947
	1.9188	74.4989		1.9188	77.5038		1.9189	65.37		1.9188	55.9295
	1.9203	74.5334		1.9203	77.4782		1.9203	65.436		1.9203	55.912
	1.9218	74.5779		1.9218	77.4526		1.9218	65.4924		1.9218	55.8845
	1.9233	74.6224		1.9233	77.4369		1.9233	65.5488		1.9233	55.867
	1.9248	74.6469		1.9248	77.4113		1.9248	65.5952		1.9248	55.8395
	1.9263	74.6714		1.9263	77.4056		1.9263	65.6316		1.9263	55.812
	1.9278	74.686		1.9278	77.4		1.9278	65.6679		1.9278	55.8045
	1.9293	74.7005		1.9293	77.4044		1.9293	65.7043		1.9293	55.797
	1.9308	74.705		1.9308	77.4188		1.9308	65.7207		1.9308	55.7895
	1.9323	74.6995		1.9323	77.4431		1.9323	65.7371		1.9323	55.8021
	1.9338	74.694		1.9337	77.4772		1.9338	65.7535		1.9338	55.8145
	1.9353	74.6785		1.9352	77.5216		1.9353	65.7599		1.9353	55.8271
	1.9368	74.663		1.9367	77.5759		1.9368	65.7563		1.9368	55.8496
	1.9383	74.6575		1.9382	77.6403		1.9383	65.7527		1.9383	55.8721
	1.9398	74.6521		1.9397	77.7047		1.9398	65.7491		1.9398	55.9046
	1.9413	74.6666		1.9412	77.759		1.9413	65.7355		1.9413	55.9371
	1.9428	74.6911		1.9427	77.8034		1.9428	65.7218		1.9428	55.9696
	1.9443	74.7056		1.9442	77.8578		1.9443	65.7082		1.9443	55.9921
	1.9458	74.7301		1.9457	77.9221		1.9458	65.7046		1.9458	56.0246
	1.9472	74.7643		1.9472	77.9965		1.9473	65.701		1.9473	56.0471
	1.9487	74.7988		1.9487	78.0609		1.9488	65.6974		1.9488	56.0796
	1.9502	74.8333		1.9502	78.1252		1.9503	65.6938		1.9503	56.1021
	1.9517	74.8678		1.9517	78.1896		1.9518	65.7002		1.9518	56.1346
	1.9532	74.9023		1.9532	78.244		1.9533	65.7066		1.9533	56.1671
	1.9547	74.9269		1.9547	78.2983		1.9548	65.713		1.9548	56.1996
	1.9562	74.9414		1.9562	78.3527		1.9563	65.7293		1.9563	56.2321
	1.9577	74.9559		1.9577	78.4071		1.9578	65.7457		1.9578	56.2747
	1.9592	74.9704		1.9592	78.4514		1.9593	65.7521		1.9593	56.3172
	1.9607	74.9649		1.9607	78.4958		1.9608	65.7685		1.9608	56.3597
	1.9622	74.9694		1.9622	78.5402		1.9623	65.7749		1.9622	56.412
	1.9637	74.9639		1.9637	78.5845		1.9638	65.7813		1.9637	56.4645
	1.9652	74.9484		1.9652	78.6289		1.9652	65.7873		1.9652	56.517
	1.9667	74.9529		1.9667	78.6633		1.9667	65.7936		1.9667	56.5695
	1.9682	74.9574		1.9682	78.6976		1.9682	65.79		1.9682	56.612
	1.9697	74.972		1.9697	78.722		1.9697	65.7864		1.9697	56.6545
	1.9712	74.9865		1.9712	78.7464		1.9712	65.7828		1.9712	56.697
	1.9727	75.031		1.9727	78.7807		1.9727	65.7792		1.9727	56.7296
	1.9742	75.0755		1.9742	78.7951		1.9742	65.7656		1.9742	56.7521
	1.9757	75.13		1.9757	78.8195		1.9757	65.762		1.9757	56.7746
	1.9772	75.1845		1.9772	78.8438		1.9772	65.7484		1.9772	56.7771
	1.9787	75.239		1.9786	78.8579		1.9787	65.7248		1.9787	56.7896
	1.9802	75.3035		1.9801	78.8723		1.9802	65.7011		1.9802	56.7921
	1.9817	75.368		1.9816	78.8966		1.9817	65.6875		1.9817	56.8046
	1.9832	75.4326		1.9831	78.911		1.9832	65.6839		1.9832	56.8071
	1.9847	75.4871		1.9846	78.9254		1.9847	65.6703		1.9847	56.8296
	1.9862	75.5516		1.9861	78.9497		1.9862	65.6667		1.9862	56.8521
	1.9877	75.5961		1.9876	78.9941		1.9877	65.6631		1.9877	56.8846
	1.9892	75.6506		1.9891	79.0385		1.9892	65.6595		1.9892	56.9271
	1.9907	75.7051		1.9906	79.0628		1.9907	65.6659		1.9907	56.9796
	1.9922	75.7496		1.9921	79.0772		1.9922	65.6723		1.9922	57.0521
	1.9936	75.7738		1.9936	79.1016		1.9937	65.6786		1.9937	57.1347
	1.9951	75.7983		1.9951	79.1459		1.9952	65.695		1.9952	57.2372
	1.9966	75.8229		1.9966	79.1903		1.9967	65.7214		1.9967	57.3497
	1.9981	75.8474		1.9981	79.2347		1.9982	65.7478		1.9982	57.4722
	1.9996	75.8619		1.9996	79.2791		1.9997	65.7742		1.9997	57.5947
	2.0011	75.8864		2.0011	79.3234		2.0012	65.8006		2.0012	57.7272
	2.0026	75.9109		2.0026	79.3678		2.0027	65.837		2.0027	57.8597
	2.0041	75.9354		2.0041	79.4122		2.0042	65.8734		2.0042	58.0022
	2.0056	75.9699		2.0056	79.4565		2.0057	65.8998		2.0057	58.1247
	2.0071	76.0044		2.0071	79.4909		2.0072	65.9261		2.0072	58.2372
	2.0086	76.0489		2.0086	79.5153		2.0087	65.9525		2.0086	58.3295
	2.0101	76.0935		2.0101	79.5396		2.0102	65.9689		2.0101	58.4121
	2.0116	76.148		2.0116	79.554		2.0116	65.9849		2.0116	58.4646
	2.0131	76.2125		2.0131	79.5584		2.0131	65.9913		2.0131	58.5071
	2.0146	76.267		2.0146	79.5527		2.0146	65.9977		2.0146	58.5296
	2.0161	76.3115		2.0161	79.5471		2.0161	66.0041		2.0161	58.5321
	2.0176	76.366		2.0176	79.5315		2.0176	66.0004		2.0176	58.5246
	2.0191	76.4205		2.0191	79.5158		2.0191	66.0068		2.0191	58.4971
	2.0206	76.465		2.0206	79.5002		2.0206	65.9932		2.0206	58.4696
	2.0221	76.5095		2.0221	79.4746		2.0221	65.9796		2.0221	58.4321
	2.0236	76.524		2.0236	79.4589		2.0236	65.956		2.0236	58.3946
	2.0251	76.5285		2.025	79.433		2.0251	65.9324		2.0251	58.3471
	2.0266	76.5231		2.0265	79.4274		2.0266	65.8988		2.0266	58.2996
	2.0281	76.5076		2.028	79.4117		2.0281	65.8752		2.0281	58.2621
	2.0296	76.4721		2.0295	79.3961		2.0296	65.8316		2.0296	58.2246
	2.0311	76.4366		2.031	79.3905		2.0311	65.808		2.0311	58.1972
	2.0326	76.3911		2.0325	79.3848		2.0326	65.7943		2.0326	58.1697
	2.0341	76.3256		2.034	79.4092		2.0341	65.7607		2.0341	58.1522
	2.0356	76.2701		2.0355	79.4336		2.0356	65.7271		2.0356	58.1247
	2.0371	76.2146		2.037	79.4479		2.0371	65.7035		2.0371	58.1172
	2.0386	76.1591		2.0385	79.4723		2.0386	65.6799		2.0386	58.1097
	2.04	76.1034		2.04	79.5267		2.0401	65.6663		2.0401	58.1022
	2.0415	76.0679		2.0415	79.561		2.0416	65.6627		2.0416	58.0947
	2.043	76.0424		2.043	79.5754		2.0431	65.6691		2.0431	58.0972
	2.0445	76.0369		2.0445	79.6098		2.0446	65.6855		2.0446	58.0997
	2.046	76.0414		2.046	79.6642		2.0461	65.7418		2.0461	58.1122
	2.0475	76.0559		2.0475	79.7085		2.0476	65.7982		2.0476	58.1247
	2.049	76.0804		2.049	79.7629		2.0491	65.8446		2.0491	58.1372
	2.0505	76.1249		2.0505	79.8072		2.0506	65.901		2.0506	58.1597
	2.052	76.1694		2.052	79.8516		2.0521	65.9674		2.0521	58.1822
	2.0535	76.224		2.0535	79.886		2.0536	66.0438		2.0535	58.1946
	2.055	76.2785		2.055	79.9203		2.0551	66.1202		2.055	58.2171
	2.0565	76.333		2.0565	79.9547		2.0565	66.2061		2.0565	58.2396
	2.058	76.3875		2.058	79.9791		2.058	66.2825		2.058	58.2621
	2.0595	76.432		2.0595	79.9934		2.0595	66.3589		2.0595	58.2746
	2.061	76.4765		2.061	80.0178		2.061	66.4353		2.061	58.2971
	2.0625	76.521		2.0625	80.0322		2.0625	66.5017		2.0625	58.3196
	2.064	76.5555		2.064	80.0465		2.064	66.5681		2.064	58.3421
	2.0655	76.59		2.0655	80.0709		2.0655	66.6245		2.0655	58.3646
	2.067	76.6245		2.067	80.0853		2.067	66.6709		2.067	58.3871
	2.0685	76.6591		2.0685	80.0996		2.0685	66.7073		2.0685	58.4096
	2.07	76.6936		2.0699	80.1037		2.07	66.7436		2.07	58.4322
	2.0715	76.7381		2.0714	80.1181		2.0715	66.77		2.0715	58.4447
	2.073	76.7726		2.0729	80.1225		2.073	66.7964		2.073	58.4572
	2.0745	76.8171		2.0744	80.1368		2.0745	66.8128		2.0745	58.4597
	2.076	76.8616		2.0759	80.1512		2.076	66.8292		2.076	58.4522
	2.0775	76.9061		2.0774	80.1656		2.0775	66.8356		2.0775	58.4447
	2.079	76.9706		2.0789	80.1799		2.079	66.842		2.079	58.4272
	2.0805	77.0152		2.0804	80.1943		2.0805	66.8484		2.0805	58.3997
	2.082	77.0597		2.0819	80.2187		2.082	66.8547		2.082	58.3722
	2.0835	77.1042		2.0834	80.233		2.0835	66.8611		2.0835	58.3347
	2.0849	77.1484		2.0849	80.2474		2.085	66.8675		2.085	58.2972
	2.0864	77.1829		2.0864	80.2718		2.0865	66.8739		2.0865	58.2597
	2.0879	77.2174		2.0879	80.2861		2.088	66.8803		2.088	58.2322
	2.0894	77.2419		2.0894	80.3105		2.0895	66.8867		2.0895	58.2047
	2.0909	77.2664		2.0909	80.3249		2.091	66.9031		2.091	58.1872
	2.0924	77.2809		2.0924	80.3392		2.0925	66.9195		2.0925	58.1797
	2.0939	77.2955		2.0939	80.3536		2.094	66.9359		2.094	58.1723
	2.0954	77.31		2.0954	80.368		2.0955	66.9623		2.0955	58.1748
	2.0969	77.3245		2.0969	80.3823		2.097	66.9887		2.097	58.1973
	2.0984	77.349		2.0984	80.3967		2.0985	67.025		2.0985	58.2198
	2.0999	77.3735		2.0999	80.4111		2.1	67.0614		2.0999	58.2621
	2.1014	77.398		2.1014	80.4154		2.1015	67.1078		2.1014	58.3046
	2.1029	77.4225		2.1029	80.4298		2.1029	67.1538		2.1029	58.3671
	2.1044	77.437		2.1044	80.4442		2.1044	67.2002		2.1044	58.4296
	2.1059	77.4615		2.1059	80.4585		2.1059	67.2566		2.1059	58.5022
	2.1074	77.486		2.1074	80.4729		2.1074	67.3129		2.1074	58.5847
	2.1089	77.5006		2.1089	80.4773		2.1089	67.3693		2.1089	58.6672
	2.1104	77.5051		2.1104	80.4916		2.1104	67.4357		2.1104	58.7497
	2.1119	77.5096		2.1119	80.516		2.1119	67.5121		2.1119	58.8322
	2.1134	77.5041		2.1134	80.5304		2.1134	67.5885		2.1134	58.9347
	2.1149	77.4986		2.1149	80.5547		2.1149	67.6649		2.1149	59.0272
	2.1164	77.4931		2.1163	80.5688		2.1164	67.7613		2.1164	59.0997
	2.1179	77.4776		2.1178	80.6032		2.1179	67.8477		2.1179	59.1622
	2.1194	77.4521		2.1193	80.6275		2.1194	67.9441		2.1194	59.2347
	2.1209	77.4266		2.1208	80.6519		2.1209	68.0305		2.1209	59.2872
	2.1224	77.4211		2.1223	80.6863		2.1224	68.1168		2.1224	59.3297
	2.1239	77.4057		2.1238	80.7207		2.1239	68.2032		2.1239	59.3622
	2.1254	77.3902		2.1253	80.745		2.1254	68.2796		2.1254	59.3947
	2.1269	77.4047		2.1268	80.7794		2.1269	68.346		2.1269	59.4072
	2.1284	77.4292		2.1283	80.8037		2.1284	68.4124		2.1284	59.4297
	2.1299	77.4737		2.1298	80.8281		2.1299	68.4688		2.1299	59.4423
	2.1313	77.5179		2.1313	80.8525		2.1314	68.5152		2.1314	59.4648
	2.1328	77.5724		2.1328	80.8769		2.1329	68.5516		2.1329	59.4773
	2.1343	77.6269		2.1343	80.8912		2.1344	68.578		2.1344	59.4998
	2.1358	77.7014		2.1358	80.9056		2.1359	68.6143		2.1359	59.5223
	2.1373	77.766		2.1373	80.92		2.1374	68.6407		2.1374	59.5548
	2.1388	77.8305		2.1388	80.9243		2.1389	68.6571		2.1389	59.5873
	2.1403	77.895		2.1403	80.9387		2.1404	68.6735		2.1404	59.6298
	2.1418	77.9495		2.1418	80.9531		2.1419	68.6999		2.1419	59.6723
	2.1433	77.994		2.1433	80.9574		2.1434	68.7263		2.1434	59.7148
	2.1448	78.0285		2.1448	80.9718		2.1449	68.7527		2.1448	59.7371
	2.1463	78.043		2.1463	80.9962		2.1464	68.7791		2.1463	59.7597
	2.1478	78.0475		2.1478	81.0205		2.1478	68.815		2.1478	59.7922
	2.1493	78.042		2.1493	81.0449		2.1493	68.8514		2.1493	59.8147
	2.1508	78.0266		2.1508	81.0793		2.1508	68.8878		2.1508	59.8272
	2.1523	78.0011		2.1523	81.1236		2.1523	68.9342		2.1523	59.8397
	2.1538	77.9656		2.1538	81.158		2.1538	68.9806		2.1538	59.8422
	2.1553	77.9201		2.1553	81.2124		2.1553	69.027		2.1553	59.8547
	2.1568	77.8846		2.1568	81.2567		2.1568	69.0734		2.1568	59.8672
	2.1583	77.8591		2.1583	81.3011		2.1583	69.1098		2.1583	59.8797
	2.1598	77.8336		2.1598	81.3555		2.1598	69.1361		2.1598	59.8722
	2.1613	77.8181		2.1613	81.3998		2.1613	69.1725		2.1613	59.8647
	2.1628	77.8226		2.1627	81.4339		2.1628	69.1889		2.1628	59.8572
	2.1643	77.8471		2.1642	81.4683		2.1643	69.2053		2.1643	59.8497
	2.1658	77.8917		2.1657	81.5026		2.1658	69.2117		2.1658	59.8422
	2.1673	77.9462		2.1672	81.517		2.1673	69.2181		2.1673	59.8347
	2.1688	78.0107		2.1687	81.5414		2.1688	69.2145		2.1688	59.8273
	2.1703	78.0952		2.1702	81.5457		2.1703	69.2109		2.1703	59.8198
	2.1718	78.1797		2.1717	81.5501		2.1718	69.2073		2.1718	59.8223
	2.1733	78.2642		2.1732	81.5545		2.1733	69.1936		2.1733	59.8248
	2.1748	78.3387		2.1747	81.5488		2.1748	69.18		2.1748	59.8273
	2.1762	78.4129		2.1762	81.5432		2.1763	69.1564		2.1763	59.8298
	2.1777	78.4874		2.1777	81.5376		2.1778	69.1328		2.1778	59.8323
	2.1792	78.5419		2.1792	81.5319		2.1793	69.0992		2.1793	59.8248
	2.1807	78.5965		2.1807	81.5263		2.1808	69.0656		2.1808	59.8173
	2.1822	78.631		2.1822	81.5207		2.1823	69.012		2.1823	59.8098
	2.1837	78.6655		2.1837	81.5151		2.1838	68.9584		2.1838	59.7823
	2.1852	78.69		2.1852	81.5094		2.1853	68.8948		2.1853	59.7548
	2.1867	78.7045		2.1867	81.5038		2.1868	68.8212		2.1868	59.7173
	2.1882	78.719		2.1882	81.5082		2.1883	68.7275		2.1883	59.6798
	2.1897	78.7235		2.1897	81.5025		2.1898	68.6339		2.1898	59.6324
	2.1912	78.738		2.1912	81.4969		2.1913	68.5403		2.1912	59.5747
	2.1927	78.7425		2.1927	81.5012		2.1928	68.4367		2.1927	59.5172
	2.1942	78.7471		2.1942	81.4956		2.1942	68.3327		2.1942	59.4597
	2.1957	78.7616		2.1957	81.51		2.1957	68.2391		2.1957	59.4022
	2.1972	78.7761		2.1972	81.5143		2.1972	68.1354		2.1972	59.3547
	2.1987	78.7806		2.1987	81.5387		2.1987	68.0518		2.1987	59.3072
	2.2002	78.7951		2.2002	81.5631		2.2002	67.9682		2.2002	59.2697
	2.2017	78.8096		2.2017	81.5974		2.2017	67.9046		2.2017	59.2422
	2.2032	78.8241		2.2032	81.6318		2.2032	67.851		2.2032	59.2247
	2.2047	78.8286		2.2047	81.6962		2.2047	67.8074		2.2047	59.2172
	2.2062	78.8431		2.2062	81.7905		2.2062	67.7938		2.2062	59.2198
	2.2077	78.8477		2.2076	81.8846		2.2077	67.7902		2.2077	59.2423
	2.2092	78.8522		2.2091	81.949		2.2092	67.8066		2.2092	59.2648
	2.2107	78.8467		2.2106	82.0034		2.2107	67.843		2.2107	59.2873
	2.2122	78.8412		2.2121	82.0577		2.2122	67.8893		2.2122	59.3198
	2.2137	78.8457		2.2136	82.1021		2.2137	67.9457		2.2137	59.3423
	2.2152	78.8402		2.2151	82.1565		2.2152	68.0221		2.2152	59.3748
	2.2167	78.8347		2.2166	82.2008		2.2167	68.0985		2.2167	59.3973
	2.2182	78.8292		2.2181	82.2452		2.2182	68.1849		2.2182	59.4198
	2.2197	78.8237		2.2196	82.2796		2.2197	68.2713		2.2197	59.4423
	2.2212	78.8282		2.2211	82.3239		2.2212	68.3677		2.2212	59.4448
	2.2226	78.8225		2.2226	82.3583		2.2227	68.4741		2.2227	59.4573
	2.2241	78.827		2.2241	82.3927		2.2242	68.5704		2.2242	59.4498
	2.2256	78.8215		2.2256	82.417		2.2257	68.6768		2.2257	59.4523
	2.2271	78.826		2.2271	82.4414		2.2272	68.7732		2.2272	59.4449
	2.2286	78.8305		2.2286	82.4658		2.2287	68.8696		2.2287	59.4474
	2.2301	78.835		2.2301	82.4901		2.2302	68.966		2.2302	59.4499
	2.2316	78.8395		2.2316	82.5145		2.2317	69.0524		2.2317	59.4524
	2.2331	78.844		2.2331	82.5389		2.2332	69.1288		2.2332	59.4649
	2.2346	78.8486		2.2346	82.5732		2.2347	69.2052		2.2347	59.4874
	2.2361	78.8631		2.2361	82.6076		2.2362	69.2816		2.2362	59.5099
	2.2376	78.8776		2.2376	82.632		2.2377	69.3479		2.2376	59.5422
	2.2391	78.9021		2.2391	82.6663		2.2391	69.4139		2.2391	59.5747
	2.2406	78.9266		2.2406	82.7007		2.2406	69.4703		2.2406	59.6172
	2.2421	78.9711		2.2421	82.7451		2.2421	69.5267		2.2421	59.6497
	2.2436	79.0356		2.2436	82.7794		2.2436	69.5731		2.2436	59.6823
	2.2451	79.0901		2.2451	82.8038		2.2451	69.6195		2.2451	59.7148
	2.2466	79.1446		2.2466	82.8382		2.2466	69.6659		2.2466	59.7473
	2.2481	79.2091		2.2481	82.8725		2.2481	69.7122		2.2481	59.7698
	2.2496	79.2637		2.2496	82.8969		2.2496	69.7586		2.2496	59.7823
	2.2511	79.3282		2.2511	82.9113		2.2511	69.795		2.2511	59.7848
	2.2526	79.3727		2.2526	82.9356		2.2526	69.8414		2.2526	59.7773
	2.2541	79.4172		2.254	82.9497		2.2541	69.8778		2.2541	59.7698
	2.2556	79.4517		2.2555	82.9541		2.2556	69.9242		2.2556	59.7523
	2.2571	79.4762		2.257	82.9685		2.2571	69.9606		2.2571	59.7148
	2.2586	79.4907		2.2585	82.9828		2.2586	70.017		2.2586	59.6873
	2.2601	79.4952		2.26	82.9772		2.2601	70.0534		2.2601	59.6498
	2.2616	79.4897		2.2615	82.9815		2.2616	70.0798		2.2616	59.6023
	2.2631	79.4742		2.263	83.0059		2.2631	70.1261		2.2631	59.5548
	2.2646	79.4588		2.2645	83.0303		2.2646	70.1725		2.2646	59.5074
	2.2661	79.4433		2.266	83.0546		2.2661	70.2189		2.2661	59.4498
	2.2675	79.4275		2.2675	83.079		2.2676	70.2653		2.2676	59.3924
	2.269	79.422		2.269	83.1034		2.2691	70.3117		2.2691	59.3349
	2.2705	79.4265		2.2705	83.1378		2.2706	70.3581		2.2706	59.2674
	2.272	79.431		2.272	83.1821		2.2721	70.4045		2.2721	59.2099
	2.2735	79.4555		2.2735	83.2365		2.2736	70.4609		2.2736	59.1624
	2.275	79.49		2.275	83.2909		2.2751	70.5173		2.2751	59.1049
	2.2765	79.5345		2.2765	83.3252		2.2766	70.5737		2.2766	59.0674
	2.278	79.5891		2.278	83.3396		2.2781	70.62		2.2781	59.0399
	2.2795	79.6536		2.2795	83.354		2.2796	70.6664		2.2796	59.0324
	2.281	79.7381		2.281	83.3683		2.2811	70.7128		2.2811	59.0349
	2.2825	79.8126		2.2825	83.3727		2.2826	70.7692		2.2825	59.0473
	2.284	79.8971		2.284	83.3771		2.2841	70.8156		2.284	59.0798
	2.2855	79.9716		2.2855	83.3814		2.2855	70.8516		2.2855	59.1223
	2.287	80.0461		2.287	83.3758		2.287	70.9079		2.287	59.1748
	2.2885	80.1206		2.2885	83.3602		2.2885	70.9443		2.2885	59.2373
	2.29	80.1751		2.29	83.3445		2.29	70.9707		2.29	59.2998
	2.2915	80.2297		2.2915	83.3189		2.2915	70.9971		2.2915	59.3623
	2.293	80.2742		2.293	83.2833		2.293	71.0235		2.293	59.4148
	2.2945	80.3187		2.2945	83.2476		2.2945	71.0499		2.2945	59.4773
	2.296	80.3432		2.296	83.202		2.296	71.0663		2.296	59.5198
	2.2975	80.3577		2.2975	83.1664		2.2975	71.0727		2.2975	59.5523
	2.299	80.3622		2.2989	83.1204		2.299	71.0591		2.299	59.5748
	2.3005	80.3567		2.3004	83.0648		2.3005	71.0554		2.3005	59.5773
	2.302	80.3412		2.3019	83.0092		2.302	71.0318		2.302	59.5798
	2.3035	80.3157		2.3034	82.9435		2.3035	71.0182		2.3035	59.5724
	2.305	80.2802		2.3049	82.8879		2.305	70.9946		2.305	59.5649
	2.3065	80.2448		2.3064	82.8423		2.3065	70.971		2.3065	59.5474
	2.308	80.1993		2.3079	82.8066		2.308	70.9474		2.308	59.5399
	2.3095	80.1538		2.3094	82.781		2.3095	70.9238		2.3095	59.5324
	2.311	80.1083		2.3109	82.7654		2.311	70.9002		2.311	59.5549
	2.3125	80.0628		2.3124	82.7497		2.3125	70.8966		2.3125	59.5774
	2.3139	80.027		2.3139	82.7541		2.314	70.8929		2.314	59.5999
	2.3154	79.9815		2.3154	82.7685		2.3155	70.8893		2.3155	59.6424
	2.3169	79.946		2.3169	82.7828		2.317	70.9057		2.317	59.6849
	2.3184	79.9206		2.3184	82.7972		2.3185	70.9321		2.3185	59.7474
	2.3199	79.8951		2.3199	82.8216		2.32	70.9585		2.32	59.8199
	2.3214	79.8796		2.3214	82.846		2.3215	70.9949		2.3215	59.9124
	2.3229	79.8541		2.3229	82.8803		2.323	71.0313		2.323	59.9849
	2.3244	79.8386		2.3244	82.9047		2.3245	71.0677		2.3245	60.0774
	2.3259	79.8231		2.3259	82.9291		2.326	71.0941		2.326	60.16
	2.3274	79.8076		2.3274	82.9434		2.3275	71.1205		2.3275	60.2425
	2.3289	79.7821		2.3289	82.9578		2.329	71.1368		2.3289	60.3048
	2.3304	79.7566		2.3304	82.9621		2.3304	71.1528		2.3304	60.3673
	2.3319	79.7311		2.3319	82.9665		2.3319	71.1592		2.3319	60.4198
	2.3334	79.6957		2.3334	82.9609		2.3334	71.1556		2.3334	60.4623
	2.3349	79.6502		2.3349	82.9453		2.3349	71.152		2.3349	60.4948
	2.3364	79.6147		2.3364	82.9296		2.3364	71.1484		2.3364	60.5173
	2.3379	79.5692		2.3379	82.904		2.3379	71.1448		2.3379	60.5298
	2.3394	79.5237		2.3394	82.8884		2.3394	71.1411		2.3394	60.5323
	2.3409	79.4782		2.3409	82.8727		2.3409	71.1475		2.3409	60.5348
	2.3424	79.4427		2.3424	82.8271		2.3424	71.1639		2.3424	60.5174
	2.3439	79.4072		2.3439	82.7815		2.3439	71.1903		2.3439	60.4999
	2.3454	79.3817		2.3453	82.7355		2.3454	71.2167		2.3454	60.4724
	2.3469	79.3662		2.3468	82.6899		2.3469	71.2631		2.3469	60.4349
	2.3484	79.3508		2.3483	82.6343		2.3484	71.2995		2.3484	60.4074
	2.3499	79.3453		2.3498	82.5786		2.3499	71.3459		2.3499	60.3499
	2.3514	79.3598		2.3513	82.523		2.3514	71.3923		2.3514	60.3124
	2.3529	79.3743		2.3528	82.4674		2.3529	71.4286		2.3529	60.2649
	2.3544	79.3988		2.3543	82.4017		2.3544	71.465		2.3544	60.2274
	2.3559	79.4233		2.3558	82.3361		2.3559	71.5014		2.3559	60.1899
	2.3574	79.4578		2.3573	82.2805		2.3574	71.5378		2.3574	60.1424
	2.3588	79.492		2.3588	82.2448		2.3589	71.5442		2.3589	60.1149
	2.3603	79.5366		2.3603	82.2192		2.3604	71.5506		2.3604	60.0874
	2.3618	79.5811		2.3618	82.2136		2.3619	71.557		2.3619	60.0699
	2.3633	79.6256		2.3633	82.2079		2.3634	71.5534		2.3634	60.0525
	2.3648	79.6601		2.3648	82.2023		2.3649	71.5598		2.3649	60.035
	2.3663	79.7046		2.3663	82.2167		2.3664	71.5562		2.3664	60.0275
	2.3678	79.7391		2.3678	82.231		2.3679	71.5525		2.3679	60.01
	2.3693	79.7836		2.3693	82.2554		2.3694	71.5589		2.3694	59.9825
	2.3708	79.8181		2.3708	82.2698		2.3709	71.5653		2.3709	59.945
	2.3723	79.8626		2.3723	82.2941		2.3724	71.5817		2.3724	59.9175
	2.3738	79.9071		2.3738	82.3185		2.3739	71.5981		2.3738	59.8798
	2.3753	79.9517		2.3753	82.3429		2.3754	71.6245		2.3753	59.8423
	2.3768	79.9962		2.3768	82.3572		2.3768	71.6604		2.3768	59.7948
	2.3783	80.0507		2.3783	82.3816		2.3783	71.7168		2.3783	59.7473
	2.3798	80.1152		2.3798	82.396		2.3798	71.7732		2.3798	59.6998
	2.3813	80.1797		2.3813	82.4203		2.3813	71.8196		2.3813	59.6524
	2.3828	80.2442		2.3828	82.4347		2.3828	71.856		2.3828	59.6149
	2.3843	80.3187		2.3843	82.4491		2.3843	71.9024		2.3843	59.5774
	2.3858	80.3932		2.3858	82.4634		2.3858	71.9488		2.3858	59.5499
	2.3873	80.4677		2.3873	82.4778		2.3873	71.9852		2.3873	59.5224
	2.3888	80.5422		2.3888	82.4922		2.3888	72.0116		2.3888	59.5049
	2.3903	80.6168		2.3902	82.5062		2.3903	72.028		2.3903	59.4874
	2.3918	80.6913		2.3917	82.5206		2.3918	72.0343		2.3918	59.4899
	2.3933	80.7658		2.3932	82.525		2.3933	72.0307		2.3933	59.4924
	2.3948	80.8303		2.3947	82.5293		2.3948	72.0171		2.3948	59.5049
	2.3963	80.8848		2.3962	82.5337		2.3963	72.0235		2.3963	59.5274
	2.3978	80.9393		2.3977	82.5281		2.3978	72.0199		2.3978	59.5599
	2.3993	80.9738		2.3992	82.5324		2.3993	72.0063		2.3993	59.5824
	2.4008	81.0083		2.4007	82.5268		2.4008	72.0027		2.4008	59.615
	2.4023	81.0328		2.4022	82.5212		2.4023	71.9991		2.4023	59.6574
	2.4038	81.0574		2.4037	82.5156		2.4038	72.0054		2.4038	59.69
	2.4052	81.0716		2.4052	82.5099		2.4053	72.0018		2.4053	59.7325
	2.4067	81.0761		2.4067	82.5043		2.4068	71.9982		2.4068	59.775
	2.4082	81.0806		2.4082	82.4987		2.4083	72.0046		2.4083	59.8175
	2.4097	81.0851		2.4097	82.483		2.4098	72.011		2.4098	59.85
	2.4112	81.0896		2.4112	82.4674		2.4113	72.0174		2.4113	59.8825
	2.4127	81.0941		2.4127	82.4518		2.4128	72.0238		2.4128	59.905
	2.4142	81.0986		2.4142	82.4161		2.4143	72.0402		2.4143	59.9275
	2.4157	81.1031		2.4157	82.3805		2.4158	72.0566		2.4158	59.94
	2.4172	81.1176		2.4172	82.3349		2.4173	72.0829		2.4173	59.9425
	2.4187	81.1322		2.4187	82.2692		2.4188	72.1093		2.4188	59.925
	2.4202	81.1467		2.4202	82.2036		2.4203	72.1457		2.4202	59.8974
	2.4217	81.1812		2.4217	82.128		2.4217	72.1717		2.4217	59.8599
	2.4232	81.2157		2.4232	82.0523		2.4232	72.2081		2.4232	59.8024
	2.4247	81.2502		2.4247	81.9767		2.4247	72.2345		2.4247	59.7349
	2.4262	81.2947		2.4262	81.9111		2.4262	72.2609		2.4262	59.6574
	2.4277	81.3492		2.4277	81.8454		2.4277	72.2772		2.4277	59.5599
	2.4292	81.4037		2.4292	81.7898		2.4292	72.2936		2.4292	59.4524
	2.4307	81.4682		2.4307	81.7542		2.4307	72.3		2.4307	59.3449
	2.4322	81.5528		2.4322	81.7385		2.4322	72.2864		2.4322	59.2374
	2.4337	81.6373		2.4337	81.7329		2.4337	72.2628		2.4337	59.1399
	2.4352	81.7318		2.4352	81.7573		2.4352	72.2192		2.4352	59.0424
	2.4367	81.8263		2.4366	81.8113		2.4367	72.1756		2.4367	58.9649
	2.4382	81.9308		2.4381	81.8757		2.4382	72.112		2.4382	58.9074
	2.4397	82.0253		2.4396	81.9501		2.4397	72.0484		2.4397	58.87
	2.4412	82.1198		2.4411	82.0544		2.4412	71.9848		2.4412	58.8425
	2.4427	82.2143		2.4426	82.1788		2.4427	71.9112		2.4427	58.845
	2.4442	82.2988		2.4441	82.3332		2.4442	71.8475		2.4442	58.8475
	2.4457	82.3734		2.4456	82.4875		2.4457	71.7839		2.4457	58.87
	2.4472	82.4479		2.4471	82.6419		2.4472	71.7303		2.4472	58.9225
	2.4487	82.5024		2.4486	82.7963		2.4487	71.6767		2.4487	58.975
	2.4501	82.5366		2.4501	82.9506		2.4502	71.6431		2.4502	59.0375
	2.4516	82.5711		2.4516	83.085		2.4517	71.6195		2.4517	59.1
	2.4531	82.5856		2.4531	83.1894		2.4532	71.6059		2.4532	59.1725
	2.4546	82.5801		2.4546	83.2837		2.4547	71.6023		2.4547	59.245
	2.4561	82.5746		2.4561	83.3681		2.4562	71.6086		2.4562	59.3175
	2.4576	82.5491		2.4576	83.4325		2.4577	71.615		2.4577	59.37
	2.4591	82.5336		2.4591	83.4869		2.4592	71.6214		2.4592	59.4225
	2.4606	82.4982		2.4606	83.5212		2.4607	71.6278		2.4607	59.465
	2.4621	82.4727		2.4621	83.5356		2.4622	71.6342		2.4622	59.4975
	2.4636	82.4572		2.4636	83.5499		2.4637	71.6306		2.4637	59.5301
	2.4651	82.4417		2.4651	83.5543		2.4652	71.617		2.4651	59.5624
	2.4666	82.4362		2.4666	83.5587		2.4667	71.6034		2.4666	59.5949
	2.4681	82.4407		2.4681	83.553		2.4681	71.5693		2.4681	59.6274
	2.4696	82.4652		2.4696	83.5474		2.4696	71.5357		2.4696	59.6599
	2.4711	82.5097		2.4711	83.5418		2.4711	71.4921		2.4711	59.7124
	2.4726	82.5643		2.4726	83.5362		2.4726	71.4485		2.4726	59.7549
	2.4741	82.6388		2.4741	83.5405		2.4741	71.4049		2.4741	59.7974
	2.4756	82.7333		2.4756	83.5449		2.4756	71.3613		2.4756	59.8399
	2.4771	82.8278		2.4771	83.5593		2.4771	71.3277		2.4771	59.8924
	2.4786	82.9323		2.4786	83.5836		2.4786	71.2941		2.4786	59.935
	2.4801	83.0468		2.4801	83.618		2.4801	71.2605		2.4801	59.9775
	2.4816	83.1613		2.4815	83.6521		2.4816	71.2468		2.4816	60.02
	2.4831	83.2758		2.483	83.6864		2.4831	71.2332		2.4831	60.0625
	2.4846	83.3803		2.4845	83.7408		2.4846	71.2396		2.4846	60.095
	2.4861	83.4948		2.486	83.7852		2.4861	71.246		2.4861	60.1175
	2.4876	83.5994		2.4875	83.8395		2.4876	71.2724		2.4876	60.13
	2.4891	83.7039		2.489	83.8939		2.4891	71.3088		2.4891	60.1425
	2.4906	83.7984		2.4905	83.9483		2.4906	71.3452		2.4906	60.145
	2.4921	83.8929		2.492	83.9926		2.4921	71.3916		2.4921	60.1475
	2.4936	83.9774		2.4935	84.037		2.4936	71.448		2.4936	60.14
	2.4951	84.0519		2.495	84.0714		2.4951	71.5043		2.4951	60.1325
	2.4965	84.1161		2.4965	84.1057		2.4966	71.5607		2.4966	60.135
	2.498	84.1806		2.498	84.1301		2.4981	71.6271		2.4981	60.1375
	2.4995	84.2351		2.4995	84.1445		2.4996	71.6935		2.4996	60.1401
	2.501	84.2896		2.501	84.1488		2.5011	71.7599		2.5011	60.1526
	2.5025	84.3242		2.5025	84.1532		2.5026	71.8263		2.5026	60.1751
	2.504	84.3487		2.504	84.1576		2.5041	71.8927		2.5041	60.1976
	2.5055	84.3832		2.5055	84.1519		2.5056	71.9591		2.5056	60.2401
	2.507	84.3977		2.507	84.1363		2.5071	72.0255		2.5071	60.3026
	2.5085	84.4122		2.5085	84.1307		2.5086	72.0818		2.5086	60.3751
	2.51	84.4167		2.51	84.115		2.5101	72.1382		2.5101	60.4576
	2.5115	84.4212		2.5115	84.0994		2.5116	72.1946		2.5115	60.5599
	2.513	84.4257		2.513	84.0838		2.513	72.2406		2.513	60.6824
	2.5145	84.4303		2.5145	84.0681		2.5145	72.277		2.5145	60.8049
	2.516	84.4348		2.516	84.0525		2.516	72.3134		2.516	60.9575
	2.5175	84.4493		2.5175	84.0369		2.5175	72.3298		2.5175	61.11
	2.519	84.4638		2.519	84.0212		2.519	72.3361		2.519	61.2625
	2.5205	84.4883		2.5205	84.0156		2.5205	72.3425		2.5205	61.405
	2.522	84.5228		2.522	84		2.522	72.3389		2.522	61.5475
	2.5235	84.5273		2.5235	83.9943		2.5235	72.3253		2.5235	61.68
	2.525	84.5618		2.525	83.9987		2.525	72.3017		2.525	61.7925
	2.5265	84.5963		2.5265	84.0031		2.5265	72.2681		2.5265	61.885
	2.528	84.6408		2.5279	84.0172		2.528	72.2345		2.528	61.9675
	2.5295	84.6853		2.5294	84.0415		2.5295	72.2009		2.5295	62.02
	2.531	84.7299		2.5309	84.0759		2.531	72.1573		2.531	62.0425
	2.5325	84.7844		2.5324	84.1202		2.5325	72.1137		2.5325	62.055
	2.534	84.8289		2.5339	84.1746		2.534	72.07		2.534	62.0475
	2.5355	84.8834		2.5354	84.239		2.5355	72.0164		2.5355	62.02
	2.537	84.9379		2.5369	84.3033		2.537	71.9628		2.537	61.9826
	2.5385	84.9924		2.5384	84.3677		2.5385	71.9192		2.5385	61.9451
	2.54	85.0669		2.5399	84.4421		2.54	71.8756		2.54	61.9176
	2.5414	85.1311		2.5414	84.5165		2.5415	71.832		2.5415	61.8801
	2.5429	85.2057		2.5429	84.5808		2.543	71.7884		2.543	61.8526
	2.5444	85.2802		2.5444	84.6452		2.5445	71.7348		2.5445	61.8351
	2.5459	85.3547		2.5459	84.6996		2.546	71.7011		2.546	61.8376
	2.5474	85.4392		2.5474	84.7439		2.5475	71.6675		2.5475	61.8501
	2.5489	85.5337		2.5489	84.7783		2.549	71.6239		2.549	61.8926
	2.5504	85.6182		2.5504	84.8027		2.5505	71.5903		2.5505	61.9451
	2.5519	85.7127		2.5519	84.817		2.552	71.5667		2.552	62.0076
	2.5534	85.8072		2.5534	84.8314		2.5535	71.5331		2.5535	62.0801
	2.5549	85.9017		2.5549	84.8358		2.555	71.5095		2.555	62.1626
	2.5564	85.9963		2.5564	84.8301		2.5565	71.4659		2.5564	62.245
	2.5579	86.0908		2.5579	84.8345		2.558	71.4323		2.5579	62.3275
	2.5594	86.1853		2.5594	84.8289		2.5594	71.3882		2.5594	62.41
	2.5609	86.2698		2.5609	84.8332		2.5609	71.3546		2.5609	62.4825
	2.5624	86.3543		2.5624	84.8476		2.5624	71.331		2.5624	62.545
	2.5639	86.4388		2.5639	84.862		2.5639	71.3074		2.5639	62.5975
	2.5654	86.5133		2.5654	84.8863		2.5654	71.2838		2.5654	62.64
	2.5669	86.5778		2.5669	84.9207		2.5669	71.2802		2.5669	62.6625
	2.5684	86.6323		2.5684	84.9651		2.5684	71.2866		2.5684	62.675
	2.5699	86.6968		2.5699	85.0194		2.5699	71.293		2.5699	62.6775
	2.5714	86.7514		2.5714	85.0838		2.5714	71.3093		2.5714	62.66
	2.5729	86.8059		2.5728	85.1479		2.5729	71.3457		2.5729	62.6325
	2.5744	86.8604		2.5743	85.2222		2.5744	71.3821		2.5744	62.5951
	2.5759	86.8949		2.5758	85.2966		2.5759	71.4485		2.5759	62.5376
	2.5774	86.9394		2.5773	85.381		2.5774	71.5049		2.5774	62.4801
	2.5789	86.9839		2.5788	85.4553		2.5789	71.5813		2.5789	62.4126
	2.5804	87.0384		2.5803	85.5397		2.5804	71.6477		2.5804	62.3451
	2.5819	87.0929		2.5818	85.6241		2.5819	71.7241		2.5819	62.2776
	2.5834	87.1574		2.5833	85.6984		2.5834	71.8004		2.5834	62.2101
	2.5849	87.2319		2.5848	85.7828		2.5849	71.8668		2.5849	62.1526
	2.5864	87.3165		2.5863	85.8672		2.5864	71.9432		2.5864	62.0951
	2.5878	87.4007		2.5878	85.9515		2.5879	71.9996		2.5879	62.0476
	2.5893	87.4852		2.5893	86.0459		2.5894	72.056		2.5894	62.0001
	2.5908	87.5797		2.5908	86.1403		2.5909	72.1024		2.5909	61.9626
	2.5923	87.6742		2.5923	86.2347		2.5924	72.1388		2.5924	61.9251
	2.5938	87.7587		2.5938	86.319		2.5939	72.1652		2.5939	61.8876
	2.5953	87.8532		2.5953	86.3934		2.5954	72.1916		2.5954	61.8501
	2.5968	87.9377		2.5968	86.4677		2.5969	72.218		2.5969	61.8227
	2.5983	88.0122		2.5983	86.5421		2.5984	72.2443		2.5984	61.7852
	2.5998	88.0968		2.5998	86.5965		2.5999	72.2607		2.5999	61.7577
	2.6013	88.1713		2.6013	86.6509		2.6014	72.2871		2.6014	61.7202
	2.6028	88.2358		2.6028	86.7052		2.6029	72.3235		2.6028	61.6825
	2.6043	88.3003		2.6043	86.7496		2.6044	72.3599		2.6043	61.655
	2.6058	88.3648		2.6058	86.7939		2.6058	72.3959		2.6058	61.6175
	2.6073	88.4293		2.6073	86.8283		2.6073	72.4523		2.6073	61.59
	2.6088	88.4838		2.6088	86.8727		2.6088	72.5086		2.6088	61.5625
	2.6103	88.5383		2.6103	86.907		2.6103	72.575		2.6103	61.545
	2.6118	88.5928		2.6118	86.9414		2.6118	72.6414		2.6118	61.5275
	2.6133	88.6373		2.6133	86.9858		2.6133	72.7078		2.6133	61.52
	2.6148	88.6719		2.6148	87.0202		2.6148	72.7742		2.6148	61.5126
	2.6163	88.7064		2.6163	87.0645		2.6163	72.8306		2.6163	61.5051
	2.6178	88.7409		2.6178	87.1089		2.6178	72.887		2.6178	61.4976
	2.6193	88.7754		2.6192	87.153		2.6193	72.9334		2.6193	61.5001
	2.6208	88.7999		2.6207	87.1973		2.6208	72.9698		2.6208	61.4926
	2.6223	88.8244		2.6222	87.2517		2.6223	72.9962		2.6223	61.4851
	2.6238	88.8589		2.6237	87.2961		2.6238	73.0125		2.6238	61.4776
	2.6253	88.8834		2.6252	87.3404		2.6253	73.0089		2.6253	61.4701
	2.6268	88.9079		2.6267	87.3848		2.6268	72.9953		2.6268	61.4526
	2.6283	88.9525		2.6282	87.4192		2.6283	72.9817		2.6283	61.4451
	2.6298	89.007		2.6297	87.4435		2.6298	72.9581		2.6298	61.4376
	2.6313	89.0615		2.6312	87.4679		2.6313	72.9345		2.6313	61.4401
	2.6327	89.1157		2.6327	87.4923		2.6328	72.9209		2.6328	61.4426
	2.6342	89.1802		2.6342	87.5066		2.6343	72.8973		2.6343	61.4552
	2.6357	89.2547		2.6357	87.511		2.6358	72.8837		2.6358	61.4676
	2.6372	89.3292		2.6372	87.5154		2.6373	72.88		2.6373	61.4802
	2.6387	89.4037		2.6387	87.5197		2.6388	72.8764		2.6388	61.5027
	2.6402	89.4882		2.6402	87.5341		2.6403	72.8728		2.6403	61.5252
	2.6417	89.5727		2.6417	87.5485		2.6418	72.8792		2.6418	61.5577
	2.6432	89.6573		2.6432	87.5628		2.6433	72.8856		2.6433	61.5802
	2.6447	89.7418		2.6447	87.5772		2.6448	72.882		2.6448	61.6027
	2.6462	89.8363		2.6462	87.6116		2.6463	72.8684		2.6463	61.6252
	2.6477	89.9208		2.6477	87.6459		2.6478	72.8548		2.6477	61.6375
	2.6492	89.9953		2.6492	87.6903		2.6493	72.8411		2.6492	61.65
	2.6507	90.0698		2.6507	87.7447		2.6507	72.8071		2.6507	61.6626
	2.6522	90.1443		2.6522	87.819		2.6522	72.7635		2.6522	61.6651
	2.6537	90.2188		2.6537	87.8934		2.6537	72.7199		2.6537	61.6776
	2.6552	90.2833		2.6552	87.9778		2.6552	72.6663		2.6552	61.6901
	2.6567	90.3579		2.6567	88.0721		2.6567	72.6127		2.6567	61.6926
	2.6582	90.4224		2.6582	88.1865		2.6582	72.5591		2.6582	61.7151
	2.6597	90.4869		2.6597	88.3109		2.6597	72.4955		2.6597	61.7276
	2.6612	90.5514		2.6612	88.4352		2.6612	72.4518		2.6612	61.7501
	2.6627	90.6159		2.6627	88.5396		2.6627	72.3982		2.6627	61.7826
	2.6642	90.6904		2.6641	88.6337		2.6642	72.3646		2.6642	61.8151
	2.6657	90.7549		2.6656	88.7181		2.6657	72.321		2.6657	61.8576
	2.6672	90.8194		2.6671	88.8024		2.6672	72.2974		2.6672	61.9001
	2.6687	90.894		2.6686	88.8868		2.6687	72.2638		2.6687	61.9426
	2.6702	90.9585		2.6701	88.9511		2.6702	72.2302		2.6702	61.9751
	2.6717	91.033		2.6716	89.0155		2.6717	72.2066		2.6717	62.0176
	2.6732	91.1075		2.6731	89.0599		2.6732	72.173		2.6732	62.0602
	2.6747	91.182		2.6746	89.0943		2.6747	72.1293		2.6747	62.0927
	2.6762	91.2665		2.6761	89.1186		2.6762	72.0857		2.6762	62.1252
	2.6777	91.341		2.6776	89.133		2.6777	72.0321		2.6777	62.1577
	2.6791	91.4152		2.6791	89.1374		2.6792	71.9685		2.6792	62.1802
	2.6806	91.4897		2.6806	89.1417		2.6807	71.9049		2.6807	62.2027
	2.6821	91.5642		2.6821	89.1361		2.6822	71.8313		2.6822	62.2252
	2.6836	91.6287		2.6836	89.1205		2.6837	71.7477		2.6837	62.2477
	2.6851	91.7033		2.6851	89.1148		2.6852	71.6841		2.6852	62.2602
	2.6866	91.7678		2.6866	89.0992		2.6867	71.6005		2.6867	62.2827
	2.6881	91.8423		2.6881	89.1036		2.6882	71.5268		2.6882	62.3152
	2.6896	91.9068		2.6896	89.1079		2.6897	71.4632		2.6897	62.3477
	2.6911	91.9713		2.6911	89.1223		2.6912	71.4196		2.6912	62.3902
	2.6926	92.0358		2.6926	89.1367		2.6927	71.386		2.6927	62.4527
	2.6941	92.1003		2.6941	89.171		2.6942	71.3724		2.6941	62.5151
	2.6956	92.1648		2.6956	89.2054		2.6957	71.3688		2.6956	62.5976
	2.6971	92.2194		2.6971	89.2598		2.6971	71.3748		2.6971	62.6701
	2.6986	92.2739		2.6986	89.3141		2.6986	71.3911		2.6986	62.7526
	2.7001	92.3284		2.7001	89.3685		2.7001	71.4175		2.7001	62.8351
	2.7016	92.3729		2.7016	89.4429		2.7016	71.4639		2.7016	62.9276
	2.7031	92.4174		2.7031	89.5372		2.7031	71.5103		2.7031	63.0101
	2.7046	92.4519		2.7046	89.6216		2.7046	71.5667		2.7046	63.0926
	2.7061	92.4964		2.7061	89.696		2.7061	71.6231		2.7061	63.1651
	2.7076	92.5309		2.7076	89.7703		2.7076	71.6795		2.7076	63.2376
	2.7091	92.5754		2.7091	89.8447		2.7091	71.7259		2.7091	63.3001
	2.7106	92.6099		2.7105	89.9188		2.7106	71.7723		2.7106	63.3526
	2.7121	92.6545		2.712	89.9831		2.7121	71.8087		2.7121	63.3752
	2.7136	92.699		2.7135	90.0375		2.7136	71.845		2.7136	63.4077
	2.7151	92.7535		2.715	90.0919		2.7151	71.8614		2.7151	63.4502
	2.7166	92.798		2.7165	90.1262		2.7166	71.8778		2.7166	63.4827
	2.7181	92.8525		2.718	90.1606		2.7181	71.8742		2.7181	63.5052
	2.7196	92.907		2.7195	90.175		2.7196	71.8606		2.7196	63.5277
	2.7211	92.9515		2.721	90.1793		2.7211	71.837		2.7211	63.5402
	2.7226	93.006		2.7225	90.1737		2.7226	71.8034		2.7226	63.5527
	2.7241	93.0605		2.724	90.1581		2.7241	71.7598		2.7241	63.5652
	2.7255	93.1047		2.7255	90.1225		2.7256	71.6962		2.7256	63.5877
	2.727	93.1493		2.727	90.0668		2.7271	71.6425		2.7271	63.6102
	2.7285	93.1938		2.7285	90.0112		2.7286	71.5689		2.7286	63.6227
	2.73	93.2483		2.73	89.9455		2.7301	71.4953		2.7301	63.6252
	2.7315	93.3028		2.7315	89.8699		2.7316	71.4217		2.7316	63.6277
	2.733	93.3473		2.733	89.7643		2.7331	71.3581		2.7331	63.6202
	2.7345	93.4118		2.7345	89.6787		2.7346	71.3045		2.7346	63.6028
	2.736	93.4763		2.736	89.603		2.7361	71.2509		2.7361	63.5653
	2.7375	93.5408		2.7375	89.5474		2.7376	71.2173		2.7376	63.5278
	2.739	93.6253		2.739	89.5018		2.7391	71.2036		2.739	63.4901
	2.7405	93.6899		2.7405	89.4761		2.7406	71.21		2.7405	63.4426
	2.742	93.7744		2.742	89.4605		2.742	71.246		2.742	63.3751
	2.7435	93.8489		2.7435	89.4749		2.7435	71.2924		2.7435	63.2976
	2.745	93.9134		2.745	89.5092		2.745	71.3588		2.745	63.2201
	2.7465	93.9779		2.7465	89.5636		2.7465	71.4552		2.7465	63.1426
	2.748	94.0324		2.748	89.6579		2.748	71.5616		2.748	63.0652
	2.7495	94.0769		2.7495	89.7623		2.7495	71.6779		2.7495	62.9877
	2.751	94.1114		2.751	89.8767		2.751	71.8143		2.751	62.9202
	2.7525	94.1459		2.7525	90.011		2.7525	71.9507		2.7525	62.8527
	2.754	94.1705		2.754	90.1354		2.754	72.0971		2.754	62.7952
	2.7555	94.195		2.7554	90.2695		2.7555	72.2435		2.7555	62.7377
	2.757	94.2095		2.7569	90.4039		2.757	72.3799		2.757	62.6802
	2.7585	94.234		2.7584	90.5282		2.7585	72.5063		2.7585	62.6127
	2.76	94.2485		2.7599	90.6526		2.76	72.6327		2.76	62.5752
	2.7615	94.263		2.7614	90.767		2.7615	72.7291		2.7615	62.5377
	2.763	94.2775		2.7629	90.8713		2.763	72.8154		2.763	62.5002
	2.7645	94.292		2.7644	90.9657		2.7645	72.8918		2.7645	62.4627
	2.766	94.3065		2.7659	91.0401		2.766	72.9482		2.766	62.4452
	2.7675	94.3311		2.7674	91.1044		2.7675	72.9846		2.7675	62.4177
	2.769	94.3556		2.7689	91.1688		2.769	73.021		2.769	62.3902
	2.7704	94.3798		2.7704	91.2332		2.7705	73.0474		2.7705	62.3728
	2.7719	94.4243		2.7719	91.2775		2.772	73.0638		2.772	62.3453
	2.7734	94.4788		2.7734	91.3119		2.7735	73.0802		2.7735	62.3278
	2.7749	94.5433		2.7749	91.3363		2.775	73.0966		2.775	62.3003
	2.7764	94.6078		2.7764	91.3606		2.7765	73.123		2.7765	62.2728
	2.7779	94.6823		2.7779	91.365		2.778	73.1493		2.778	62.2453
	2.7794	94.7668		2.7794	91.3594		2.7795	73.1757		2.7795	62.2078
	2.7809	94.8513		2.7809	91.3437		2.781	73.2121		2.781	62.1703
	2.7824	94.9359		2.7824	91.3181		2.7825	73.2485		2.7825	62.1328
	2.7839	95.0104		2.7839	91.2925		2.784	73.2949		2.784	62.0953
	2.7854	95.0949		2.7854	91.2568		2.7855	73.3413		2.7854	62.0577
	2.7869	95.1794		2.7869	91.2112		2.787	73.3877		2.7869	62.0202
	2.7884	95.2439		2.7884	91.1656		2.7884	73.4337		2.7884	61.9827
	2.7899	95.3184		2.7899	91.1199		2.7899	73.48		2.7899	61.9452
	2.7914	95.3729		2.7914	91.0643		2.7914	73.5264		2.7914	61.9177
	2.7929	95.4274		2.7929	91.0187		2.7929	73.5728		2.7929	61.8902
	2.7944	95.4619		2.7944	90.963		2.7944	73.6192		2.7944	61.8627
	2.7959	95.4865		2.7959	90.8974		2.7959	73.6556		2.7959	61.8352
	2.7974	95.501		2.7974	90.8318		2.7974	73.702		2.7974	61.8077
	2.7989	95.5055		2.7989	90.7661		2.7989	73.7384		2.7989	61.7802
	2.8004	95.5		2.8004	90.6905		2.8004	73.7648		2.8004	61.7427
	2.8019	95.4845		2.8018	90.6246		2.8019	73.8012		2.8019	61.7152
	2.8034	95.479		2.8033	90.5589		2.8034	73.8275		2.8034	61.6777
	2.8049	95.4635		2.8048	90.4933		2.8049	73.8439		2.8049	61.6402
	2.8064	95.448		2.8063	90.4377		2.8064	73.8603		2.8064	61.5927
	2.8079	95.4225		2.8078	90.392		2.8079	73.8767		2.8079	61.5553
	2.8094	95.407		2.8093	90.3564		2.8094	73.8731		2.8094	61.5078
	2.8109	95.4016		2.8108	90.3308		2.8109	73.8695		2.8109	61.4603
	2.8124	95.4061		2.8123	90.3252		2.8124	73.8559		2.8124	61.4228
	2.8139	95.4206		2.8138	90.3295		2.8139	73.8423		2.8139	61.3853
	2.8154	95.4451		2.8153	90.3539		2.8154	73.8087		2.8154	61.3478
	2.8168	95.4693		2.8168	90.3883		2.8169	73.785		2.8169	61.3203
	2.8183	95.5138		2.8183	90.4326		2.8184	73.7614		2.8184	61.3128
	2.8198	95.5683		2.8198	90.477		2.8199	73.7278		2.8199	61.3053
	2.8213	95.6228		2.8213	90.5314		2.8214	73.7042		2.8214	61.3178
	2.8228	95.6873		2.8228	90.5857		2.8229	73.6906		2.8229	61.3503
	2.8243	95.7619		2.8243	90.6401		2.8244	73.687		2.8244	61.3928
	2.8258	95.8364		2.8258	90.6845		2.8259	73.6834		2.8259	61.4453
	2.8273	95.9109		2.8273	90.7388		2.8274	73.6998		2.8274	61.5178
	2.8288	95.9854		2.8288	90.7832		2.8289	73.7161		2.8289	61.5903
	2.8303	96.0499		2.8303	90.8276		2.8304	73.7425		2.8304	61.6728
	2.8318	96.1144		2.8318	90.8819		2.8319	73.7789		2.8318	61.7652
	2.8333	96.1589		2.8333	90.9363		2.8333	73.8249		2.8333	61.8577
	2.8348	96.2034		2.8348	90.9907		2.8348	73.8713		2.8348	61.9402
	2.8363	96.2379		2.8363	91.055		2.8363	73.9177		2.8363	62.0127
	2.8378	96.2524		2.8378	91.1294		2.8378	73.9641		2.8378	62.0852
	2.8393	96.267		2.8393	91.2038		2.8393	74.0204		2.8393	62.1477
	2.8408	96.2615		2.8408	91.2781		2.8408	74.0768		2.8408	62.2002
	2.8423	96.256		2.8423	91.3625		2.8423	74.1232		2.8423	62.2427
	2.8438	96.2405		2.8438	91.4469		2.8438	74.1696		2.8438	62.2752
	2.8453	96.225		2.8453	91.5312		2.8453	74.216		2.8453	62.2977
	2.8468	96.1995		2.8468	91.6056		2.8468	74.2524		2.8468	62.3203
	2.8483	96.174		2.8482	91.6697		2.8483	74.2888		2.8483	62.3328
	2.8498	96.1485		2.8497	91.704		2.8498	74.3252		2.8498	62.3553
	2.8513	96.1231		2.8512	91.7284		2.8513	74.3516		2.8513	62.3678
	2.8528	96.0876		2.8527	91.7728		2.8528	74.368		2.8528	62.4003
	2.8543	96.0621		2.8542	91.8071		2.8543	74.3743		2.8543	62.4228
	2.8558	96.0366		2.8557	91.8315		2.8558	74.3807		2.8558	62.4653
	2.8573	96.0011		2.8572	91.8459		2.8573	74.3771		2.8573	62.5078
	2.8588	95.9756		2.8587	91.8402		2.8588	74.3735		2.8588	62.5603
	2.8603	95.9501		2.8602	91.8446		2.8603	74.3699		2.8603	62.6128
	2.8617	95.9243		2.8617	91.839		2.8618	74.3563		2.8618	62.6653
	2.8632	95.8988		2.8632	91.8234		2.8633	74.3327		2.8633	62.7278
	2.8647	95.8734		2.8647	91.8177		2.8648	74.3191		2.8648	62.7803
	2.8662	95.8479		2.8662	91.8121		2.8663	74.2955		2.8663	62.8228
	2.8677	95.8124		2.8677	91.7964		2.8678	74.2618		2.8678	62.8653
	2.8692	95.7869		2.8692	91.7908		2.8693	74.2382		2.8693	62.8879
	2.8707	95.7514		2.8707	91.7752		2.8708	74.2046		2.8708	62.9004
	2.8722	95.7159		2.8722	91.7695		2.8723	74.171		2.8723	62.9029
	2.8737	95.6704		2.8737	91.7639		2.8738	74.1374		2.8738	62.8854
	2.8752	95.6349		2.8752	91.7583		2.8753	74.1138		2.8753	62.8679
	2.8767	95.5894		2.8767	91.7626		2.8768	74.0802		2.8767	62.8402
	2.8782	95.5539		2.8782	91.767		2.8783	74.0566		2.8782	62.8227
	2.8797	95.5185		2.8797	91.7814		2.8797	74.0425		2.8797	62.7852
	2.8812	95.483		2.8812	91.8058		2.8812	74.0289		2.8812	62.7477
	2.8827	95.4575		2.8827	91.8401		2.8827	74.0153		2.8827	62.7102
	2.8842	95.432		2.8842	91.8745		2.8842	74.0117		2.8842	62.6728
	2.8857	95.4165		2.8857	91.9189		2.8857	74.0181		2.8857	62.6353
	2.8872	95.401		2.8872	91.9632		2.8872	74.0245		2.8872	62.6078
	2.8887	95.3955		2.8887	92.0076		2.8887	74.0309		2.8887	62.5703
	2.8902	95.39		2.8902	92.0619		2.8902	74.0373		2.8902	62.5328
	2.8917	95.4045		2.8917	92.1063		2.8917	74.0537		2.8917	62.4953
	2.8932	95.409		2.8931	92.1604		2.8932	74.06		2.8932	62.4578
	2.8947	95.4236		2.8946	92.2048		2.8947	74.0564		2.8947	62.4203
	2.8962	95.4481		2.8961	92.2491		2.8962	74.0628		2.8962	62.3828
	2.8977	95.4726		2.8976	92.2835		2.8977	74.0692		2.8977	62.3453
	2.8992	95.5071		2.8991	92.3079		2.8992	74.0756		2.8992	62.3178
	2.9007	95.5516		2.9006	92.3322		2.9007	74.082		2.9007	62.3003
	2.9022	95.5861		2.9021	92.3566		2.9022	74.0884		2.9022	62.2928
	2.9037	95.6306		2.9036	92.381		2.9037	74.0948		2.9037	62.2953
	2.9052	95.6751		2.9051	92.3853		2.9052	74.1212		2.9052	62.3178
	2.9067	95.7197		2.9066	92.3797		2.9067	74.1375		2.9067	62.3503
	2.9081	95.7539		2.9081	92.3641		2.9082	74.1739		2.9082	62.4029
	2.9096	95.7984		2.9096	92.3584		2.9097	74.2103		2.9097	62.4654
	2.9111	95.8329		2.9111	92.3328		2.9112	74.2467		2.9112	62.5479
	2.9126	95.8674		2.9126	92.3272		2.9127	74.2931		2.9127	62.6404
	2.9141	95.8919		2.9141	92.3115		2.9142	74.3495		2.9142	62.7229
	2.9156	95.9164		2.9156	92.3159		2.9157	74.3959		2.9157	62.7954
	2.9171	95.9309		2.9171	92.3203		2.9172	74.4523		2.9172	62.8779
	2.9186	95.9454		2.9186	92.3246		2.9187	74.5087		2.9187	62.9404
	2.9201	95.9499		2.9201	92.349		2.9202	74.555		2.9202	62.9929
	2.9216	95.9544		2.9216	92.3834		2.9217	74.6114		2.9217	63.0354
	2.9231	95.959		2.9231	92.4277		2.9232	74.6678		2.9231	63.0577
	2.9246	95.9635		2.9246	92.4821		2.9246	74.7338		2.9246	63.0603
	2.9261	95.958		2.9261	92.5265		2.9261	74.7902		2.9261	63.0328
	2.9276	95.9525		2.9276	92.5808		2.9276	74.8466		2.9276	62.9953
	2.9291	95.957		2.9291	92.6252		2.9291	74.9129		2.9291	62.9478
	2.9306	95.9515		2.9306	92.6896		2.9306	74.9793		2.9306	62.8803
	2.9321	95.946		2.9321	92.7639		2.9321	75.0357		2.9321	62.7928
	2.9336	95.9405		2.9336	92.8383		2.9336	75.1021		2.9336	62.7053
	2.9351	95.9351		2.9351	92.9127		2.9351	75.1685		2.9351	62.6078
	2.9366	95.9296		2.9366	92.977		2.9366	75.2449		2.9366	62.5203
	2.9381	95.9241		2.9381	93.0414		2.9381	75.3113		2.9381	62.4228
	2.9396	95.9086		2.9395	93.1055		2.9396	75.3777		2.9396	62.3353
	2.9411	95.8931		2.941	93.1599		2.9411	75.4441		2.9411	62.2578
	2.9426	95.8776		2.9425	93.2142		2.9426	75.5205		2.9426	62.1903
	2.9441	95.8621		2.944	93.2686		2.9441	75.5969		2.9441	62.1328
	2.9456	95.8466		2.9455	93.313		2.9456	75.6832		2.9456	62.0954
	2.9471	95.8411		2.947	93.3673		2.9471	75.7496		2.9471	62.0579
	2.9486	95.8356		2.9485	93.4117		2.9486	75.826		2.9486	62.0404
	2.9501	95.8302		2.95	93.4561		2.9501	75.9024		2.9501	62.0229
	2.9516	95.8447		2.9515	93.5004		2.9516	75.9688		2.9516	62.0154
	2.953	95.8589		2.953	93.5448		2.9531	76.0352		2.9531	62.0079
	2.9545	95.8734		2.9545	93.5892		2.9546	76.1016		2.9546	62.0004
	2.956	95.8979		2.956	93.6335		2.9561	76.158		2.9561	61.9929
	2.9575	95.9224		2.9575	93.6679		2.9576	76.2244		2.9576	61.9754
	2.959	95.9469		2.959	93.6923		2.9591	76.2707		2.9591	61.9579
	2.9605	95.9814		2.9605	93.7266		2.9606	76.3171		2.9606	61.9404
	2.962	96.0059		2.962	93.741		2.9621	76.3435		2.9621	61.9129
	2.9635	96.0305		2.9635	93.7454		2.9636	76.3699		2.9636	61.8854
	2.965	96.055		2.965	93.7497		2.9651	76.3763		2.9651	61.8579
	2.9665	96.0795		2.9665	93.7441		2.9666	76.3827		2.9666	61.8304
	2.968	96.094		2.968	93.7285		2.9681	76.3991		2.968	61.8128
	2.9695	96.1085		2.9695	93.7028		2.9696	76.3955		2.9695	61.8053
	2.971	96.113		2.971	93.6772		2.971	76.3914		2.971	61.8078
	2.9725	96.1175		2.9725	93.6416		2.9725	76.3978		2.9725	61.8303
	2.974	96.112		2.974	93.6059		2.974	76.3942		2.974	61.8728
	2.9755	96.0965		2.9755	93.5703		2.9755	76.3906		2.9755	61.9253
	2.977	96.0811		2.977	93.5347		2.977	76.387		2.977	61.9978
	2.9785	96.0556		2.9785	93.509		2.9785	76.3834		2.9785	62.0903
	2.98	96.0301		2.98	93.4834		2.98	76.3798		2.98	62.1928
	2.9815	95.9846		2.9815	93.4578		2.9815	76.3662		2.9815	62.3153
	2.983	95.9491		2.983	93.4421		2.983	76.3625		2.983	62.4479
	2.9845	95.8936		2.9844	93.4262		2.9845	76.3389		2.9845	62.5904
	2.986	95.8481		2.9859	93.4106		2.986	76.3153		2.986	62.7229
[truncated: 3,062 more rows]

## Sheet: Fig5a
Fig5a
	YSG-PhG*			YSZ-APS			GZ-APS			GZ-PhG (1400C)			GZ-PhG (1200C)			YSG-PhG			Mullite			YSZ-EBPVD			YSZ-EBPVD**
	Wavelength	Reflectivity		Wavelength	Reflectivity		Wavelength	Reflectivity		Wavelength	Reflectivity		Wavelength	Reflectivity		Wavelength	Reflectivity		Wavelength	Reflectivity		Wavelength	Reflectivity		Wavelength	Reflectivity
	nm	(%)		nm	(%)		nm	(%)		nm	(%)		nm	(%)		nm	(%)		nm	%		nm	(%)		nm	(%)
		10YSZ-dPhG2.6um_L=100um_1400C192h			8YSZ-PS_L=200um_25Porosity			PS-GZ_L=110um_noHT									YSZ-PhG_3.21um_1200C-120h_L=32um						multilayered-EBPVD-7YSZ_950C-20h_L=133um			EBPVD-7YSZ(regular)_950C-20h_L=122um
	x=(1.01589,5.99174) Area = 338.778			x=(0.31,8.061) Area = 444.05			x=(0.8159,7.9414) Area = 366.224									x=(1.00797,4.99554) Area = 184.177			x=(2.2,0.25) Area = -103.888
	1015.89	81.804		359	58.3299		815.9	77.982		1000.14	71.477		1000.14	58.961		1007.97	52.638		2200	48.4548		805.76	52.438		805.76	40.248
	1027.44	81.797		360.1	66.0207		834	77.816		1000.33	67.099		1000.33	58.174		1014.24	52.586		2190	48.5463		888.49	49.278		888.49	38.426
	1224.76	81.635		432.7	72.4152		1124.1	75.217		1000.52	67.663		1000.52	56.303		1059.55	52.309		2180	48.4074		895.68	49.002		895.68	38.217
	1314.63	81.494		433.8	72.4941		1214.8	74.446		1000.72	66.375		1000.72	53.598		1091.78	52.53		2170	49.1911		974.82	46.309		974.82	35.621
	1354.41	81.413		447.3	73.4377		1432.4	72.79		1000.91	70.614		1000.91	57.14		1149.7	52.414		2160	49.3404		982.01	46.117		982.01	35.449
	1405.08	81.295		456.8	74.1101		1613.7	71.704		1001.1	71.539		1001.1	58.543		1214.27	52.204		2150	49.7558		1057.55	44.643		1057.55	34.379
	1540.41	80.939		458.8	74.2534		1740.6	71.057		1001.29	68.417		1001.29	59.136		1317.37	51.877		2140	49.6893		1089.93	44.199		1089.93	33.928
	1618.98	80.733		468.5	74.9399		1958.2	69.851		1001.49	69.2		1001.49	58.879		1388.34	51.659		2130	49.4182		1176.26	43.277		1176.26	32.799
	1703.88	80.534		481	75.7969		1976.3	69.671		1001.68	70.981		1001.68	56.197		1510.81	51.279		2120	49.6028		1201.44	43.07		1201.44	32.575
	1827.88	80.175		483.7	75.9748		2012.6	68.631		1001.87	66.32		1001.87	54.101		1623.66	50.896		2110	49.8737		1291.37	42.476		1291.37	32.009
	1838.79	80.125		496.3	76.7578		2048.8	68.562		1002.07	68.176		1002.07	56.484		1684.94	50.655		2100	49.7177		1305.76	42.393		1305.76	31.896
	1901.1	79.729		534.2	78.4743		2085.1	68.558		1002.26	69.407		1002.26	58.059		1791.29	50.242		2090	49.028		1348.92	42.167		1348.92	31.53
	1963.07	79.383		542.9	78.7266		2157.6	68.458		1002.45	65.686		1002.45	55.703		1946.15	49.894		2080	48.5663		1377.7	41.828		1377.7	31.323
	1968.4	79.369		555.4	79.0192		2230.1	67.822		1002.64	68.032		1002.64	58.644		1994.37	49.808		2070	47.7017		1388.49	40.926		1388.49	31.258
	2030.76	79.343		582.7	79.4583		2266.4	67.071		1002.84	71.096		1002.84	62.534		2013.8	49.773		2060	48.1062		1410.07	41.603		1410.07	31.15
	2114.96	79.365		629	79.8667		2284.5	66.557		1003.03	69.729		1003.03	61.916		2087.94	49.632		2050	47.7431		1420.86	41.98		1420.86	31.106
	2171.67	79.029		657.5	80.0322		2302.6	66.009		1003.22	68.355		1003.22	56.187		2274.95	49.134		2040	47.9423		1428.06	42.054		1428.06	31.08
	2210.74	78.61		665.5	80.0754		2338.9	65.165		1003.42	67.785		1003.42	58.858		2297.37	49.047		2030	47.6851		1460.43	41.941		1460.43	30.987
	2289.98	77.77		705.9	80.2704		2429.6	64.991		1003.61	70.559		1003.61	61.181		2471.62	47.994		2020	47.947		1507.19	41.941		1507.19	30.9
	2329.04	77.103		775.9	80.4478		2447.7	65.132		1003.8	72.16		1003.8	59.29		2503.7	47.734		2010	47.4311		1586.33	41.941		1586.33	30.813
	2374.04	75.447		829.9	80.4003		2465.8	65.296		1004	69.061		1004	61.247		2610.09	47.077		2000	47.7041		1643.88	41.806		1643.88	30.767
	2407.95	76.95		849.5	80.341		2502.1	65.511		1004.19	67.225		1004.19	58.596		2613.5	47.071		1990	47.4602		1701.44	41.716		1701.44	30.719
	2447.71	76.838		878.2	80.2231		2520.2	64.645		1004.38	70.882		1004.38	54.952		2658.67	47.04		1980	47.5969		1762.59	41.828		1762.59	30.671
	2503.74	76.346		1009.4	79.496		2556.5	64.541		1004.57	70.713		1004.57	53.814		2684.59	47.031		1970	47.5767		1787.77	41.49		1787.77	30.658
	2560.36	76.369		1063.7	79.2127		2592.7	64.471		1004.77	71.378		1004.77	57.44		2710.6	46.982		1960	47.7067		1816.55	41.941		1816.55	30.651
	2593.93	76.343		1185.8	78.7529		2665.3	63.36		1004.96	72.338		1004.96	56.848		2713.23	46.97		1950	48.2129		1845.32	41.826		1845.32	30.655
	2627.91	75.841		1243.2	78.5952		2683.4	62.912		1005.15	70.587		1005.15	57.513		2748.71	46.312		1940	48.3005		1863.31	41.603		1863.31	30.664
	2655.78	74.947		1341.6	78.3652		2701.5	62.424		1005.35	72.469		1005.35	58.042		2749.52	46.3		1930	48.7835		1902.88	41.151		1902.88	30.699
	2661.48	74.687		1371.4	78.3006		2737.8	61.244		1005.54	68.375		1005.54	55.24		2781.94	45.971		1920	48.8573		1971.22	41.264		1971.22	30.801
	2695.13	71.528		1390.8	78.2588		2774.1	59.529		1005.73	67.545		1005.73	57.133		2827.22	45.615		1910	48.9574		2014.39	41.26		2014.39	30.88
	2699.97	70.703		1440	78.1533		2792.2	58.232		1005.92	70.627		1005.92	60.208		2835.76	45.545		1900	49.0643		2050.36	41.264		2050.36	30.947
	2700.47	70.613		1575.5	77.844		2846.6	49.22		1006.12	70.374		1006.12	63.344		2882.05	45.115		1890	49.2982		2089.93	41.377		2089.93	31.025
	2723.01	66.264		1591.9	77.803		2882.8	43.562		1006.31	69.99		1006.31	62.707		2913.14	44.888		1880	49.4379		2118.71	40.926		2118.71	31.089
	2739.32	63.274		1686.4	77.5359		2901	41.248		1006.5	70.641		1006.5	61.019		2930.42	44.812		1870	49.0757		2125.9	40.875		2125.9	31.106
	2756.5	60.398		1752.9	77.2977		2919.1	39.085		1006.7	67.675		1006.7	57.593		2998.12	44.751		1860	49.2819		2151.08	40.926		2151.08	31.17
	2806.81	52.728		1809.4	77.0319		2937.2	37.262		1006.89	67.652		1006.89	55.895		3016.28	44.781		1850	49.4482		2183.45	41.038		2183.45	31.234
	2817.65	51.197		1870.7	76.6457		2973.5	36.222		1007.08	70.888		1007.08	57.295		3059.35	44.899		1840	49.309		2230.22	41.038		2230.22	31.219
	2857.18	46.41		1874.7	76.6167		2991.6	36.737		1007.28	73.075		1007.28	60.118		3129.09	45.113		1830	49.2034		2258.99	40.813		2258.99	31.112
	2868.18	45.457		1882.6	76.5575		3046	38.821		1007.47	70.147		1007.47	60.504		3139.88	45.123		1820	49.45		2284.17	40.023		2284.17	30.986
	2896.5	43.853		1882.8	76.5561		3100.4	40.737		1007.66	68.38		1007.66	57.521		3206.45	45.006		1810	49.4569		2291.37	39.684		2291.37	30.949
	2930.2	41.746		1956.5	75.928		3154.8	42.981		1007.85	69.424		1007.85	57.989		3268.63	44.999		1800	49.4957		2327.34	39.345		2327.34	30.797
	2941.29	40.589		1986.6	75.6523		3209.2	45.725		1008.05	70.784		1008.05	59.36		3399.84	45.011		1790	49.447		2338.13	39.296		2338.13	30.767
	2980.59	35.73		2030.6	75.2578		3281.7	48.354		1008.24	68.297		1008.24	59.602		3407.08	45.008		1780	49.891		2388.49	39.233		2388.49	30.74
	2991.75	33.624		2153.9	74.3174		3336.1	48.625		1008.43	67.022		1008.43	58.358		3519.77	44.847		1770	49.7516		2460.43	39.242		2460.43	30.88
	3014.24	32.571		2239.9	73.8536		3390.5	48.007		1008.63	69.689		1008.63	58.039		3541.67	44.795		1760	49.8202		2464.03	39.233		2464.03	30.89
	3031.27	34.676		2268.4	73.737		3408.6	49.393		1008.82	68.282		1008.82	57.341		3632.5	44.581		1750	49.8372		2532.37	38.894		2532.37	31.087
	3031.48	34.72		2269.5	73.7328		3499.3	51.338		1009.01	67.89		1009.01	55.945		3677.05	44.469		1740	50.0886		2543.17	38.871		2543.17	31.106
	3054.01	38.134		2329.7	73.5415		3553.7	52.166		1009.2	70.17		1009.2	55.705		3771.03	44.209		1730	50.2523		2582.73	38.791		2582.73	31.106
	3104.79	43.07		2436.5	73.29		3789.4	54.939		1009.4	70.891		1009.4	56.557		3828.56	44.034		1720	50.3775		2597.12	38.668		2597.12	31.173
	3105.02	43.095		2584	72.8355		4043.2	56.326		1009.59	68.792		1009.59	58.806		3899.93	43.801		1710	50.166		2607.91	38.455		2607.91	31.106
	3156.06	48.507		2601.8	72.7293		4188.3	56.326		1009.78	69.098		1009.78	58.146		3934.93	43.707		1700	50.3695		2625.9	37.765		2625.9	30.686
	3212.16	51.591		2632.9	72.4557		4242.7	55.538		1009.98	68.563		1009.98	58.212		3990.16	43.584		1690	50.8925		2640.29	36.749		2640.29	30.203
	3223.91	52.114		2662	71.9961		4260.8	55.459		1010.17	73.14		1010.17	58.979		4086.43	43.381		1680	50.6076		2665.47	32.573		2665.47	29.055
	3268.71	54.168		2686.3	70.8922		4351.5	56.499		1010.36	66.568		1010.36	58.122		4102.98	43.34		1670	50.3187		2669.06	32.044		2669.06	28.849
	3319.99	56.622		2687.7	70.6245		4550.9	55.979		1010.56	66.336		1010.56	59.155		4138.02	43.053		1660	50.5755		2676.26	30.542		2676.26	28.409
	3375.95	59.219		2699.7	67.7864		4605.3	55.8		1010.75	69.991		1010.75	56.769		4170.27	42.395		1650	50.8683		2694.24	23.318		2694.24	27.043
	3444.28	61.581		2706	66.941		5040.4	54.246		1010.94	70.751		1010.94	57.164		4183.58	42.368		1640	50.7872		2697.84	16.659		2697.84	24.786
	3528.31	63.677		2722.4	64.8943		5076.7	54.061		1011.13	67.168		1011.13	59.696		4196.47	42.451		1630	50.7199		2705.04	14.74		2705.04	21.363
	3670.03	66.386		2729.2	64.0479		5439.3	51.646		1011.33	65.404		1011.33	60.402		4206.13	42.571		1620	51.0041		2712.23	13.725		2712.23	18.578
	3714.51	67.078		2760.2	60.0048		5802	49.706		1011.52	67.597		1011.52	61.293		4208.94	42.616		1610	51.1986		2719.42	14.315		2719.42	17.336
	3884.39	69.086		2770	58.4607		5856.3	49.393		1011.71	69.527		1011.71	59.488		4222.22	42.753		1600	50.8993		2726.62	14.74		2726.62	17.873
	3895.04	69.181		2794.2	54.003		5947	48.686		1011.91	71.146		1011.91	57.388		4225.06	42.396		1590	51.1007		2730.22	14.708		2730.22	17.901
	4019.13	69.95		2796.2	53.6878		6037.7	46.967		1012.1	70.26		1012.1	57.722		4228.3	41.847		1580	50.9327		2741.01	13.725		2741.01	17.031
	4031	69.984		2818.6	51.3214		6128.3	44.005		1012.29	69.33		1012.29	58.778		4235.16	45.218		1570	51.4522		2744.6	12.935		2744.6	16.659
	4075.56	70.04		2832.7	50.3921		6182.7	42.114		1012.48	71.706		1012.48	55.188		4241.03	47.012		1560	51.2554		2762.59	12.822		2762.59	15.643
	4126.83	69.981		2864.1	49.05		6237.1	40.318		1012.68	70.303		1012.68	56.576		4241.22	41.188		1550	51.1191		2784.17	13.174		2784.17	16.208
	4143.13	69.95		2894	48.4701		6309.6	38.128		1012.87	66.804		1012.87	58.088		4241.65	46.839		1540	51.3829		2787.77	13.273		2787.77	16.315
	4187.99	69.974		2905.1	48.3443		6382.1	36.274		1013.06	68.924		1013.06	59.655		4244.35	43.935		1530	51.1035		2809.35	13.95		2809.35	16.727
	4188.84	69.979		3003.6	48.1865		6454.7	35.182		1013.26	68.135		1013.26	60.022		4244.85	44.085		1520	51.314		2812.95	14.012		2812.95	16.772
	4215.79	70.495		3004.8	48.1967		6599.7	34.599		1013.45	68.624		1013.45	57.378		4257.25	43.826		1510	51.927		2838.13	14.063		2838.13	16.988
	4222.71	70.881		3078.9	50.0287		6654.1	34.489		1013.64	68.108		1013.64	54.754		4260.92	43.143		1500	51.53		2845.32	14.004		2845.32	16.998
	4226.61	71.188		3090.1	50.3945		6781	33.768		1013.84	68.448		1013.84	56.135		4266.97	42.397		1490	51.5309		2859.71	13.847		2859.71	16.659
	4242.94	72.354		3177.9	53.3258		6853.6	33.102		1014.03	71.126		1014.03	57.508		4279.83	43.387		1480	51.3997		2870.5	13.725		2870.5	16.479
	4245.34	72.384		3189	53.7525		6980.5	31.777		1014.22	65.763		1014.22	54.682		4283.44	43.335		1470	51.9874		2888.49	13.622		2888.49	16.433
	4265.29	71.545		3258.2	56.6498		7107.4	30.156		1014.41	65.503		1014.41	56.96		4302.82	42.618		1460	51.7214		2899.28	13.612		2899.28	16.827
	4273.45	71.029		3263.2	56.8437		7216.2	28.076		1014.61	66.586		1014.61	58.613		4309.29	42.455		1450	51.927		2906.47	13.61		2906.47	16.998
	4276.51	70.858		3264.5	56.8975		7343.1	27.139		1014.8	64.977		1014.8	59.078		4318.54	42.289		1440	51.7604		2946.04	13.611		2946.04	16.659
	4293.6	70.325		3312.5	58.2412		7433.8	26.516		1014.99	65.817		1014.99	57.763		4331.83	42.147		1430	52.0907		2949.64	13.612		2949.64	16.632
	4305.24	70.152		3338.6	58.2717		7633.2	24.263		1015.19	68.044		1015.19	57.019		4335.08	42.123		1420	52.1751		2992.81	13.612		2992.81	16.544
	4307.22	70.126		3398.3	56.8858		7742	22.95		1015.38	68.753		1015.38	58.135		4431.79	41.804		1410	51.9241		2996.4	13.612		2996.4	16.546
	4328.29	69.88		3400	56.899		7941.4	20.624		1015.57	66.457		1015.57	63.095		4447.49	41.743		1400	51.8129
	4351.22	69.655		3410.2	57.3284					1015.76	63.696		1015.76	61.676		4647.79	40.51		1390	52.3279
	4368.31	69.509		3424.8	58.1811					1015.96	70.633		1015.96	57.8		4676.38	40.321		1380	52.3473
	4385.27	69.379		3449	55.4346					1016.15	69.466		1016.15	61.749		4905.27	38.898		1370	52.1854
	4407.8	69.226		3484.8	60.1288					1016.34	64.822		1016.34	59.263		4983.04	38.349		1360	51.852
	4408.64	69.221		3486.6	60.3791					1016.54	67.2		1016.54	59.286		4995.54	38.242		1350	52.137
	4430.5	69.091		3492.7	61.0589					1016.73	71.731		1016.73	59.266					1340	52.0348
	4475.69	68.855		3560.9	62.9435					1016.92	72.006		1016.92	57.791					1330	52.3442
	4594.61	68.313		3571.4	63.0636					1017.12	67.805		1017.12	57.555					1320	52.5486
	4599.72	68.29		3633.2	63.6611					1017.31	70.72		1017.31	59.058					1310	52.217
	4723.7	67.722		3653.2	63.8194					1017.5	71.613		1017.5	58.625					1300	52.4687
	4825.66	67.253		3819.6	64.5944					1017.69	71.238		1017.69	57.297					1290	52.4143
	4909.66	66.871		3838.3	64.628					1017.89	72.072		1017.89	56.067					1280	52.7614
	5067.44	66.134		3924.6	64.6862					1018.08	73.011		1018.08	56.039					1270	52.218
	5146.89	65.74		3965.8	64.6717					1018.27	69.637		1018.27	55.513					1260	52.4484
	5219.55	65.354		4146.2	64.4119					1018.47	68.17		1018.47	54.343					1250	52.5613
	5411.73	64.078		4199.8	64.2941					1018.66	68.511		1018.66	53.706					1240	52.5599
	5422.36	63.983		4225.9	64.2327					1018.85	67.915		1018.85	58.33					1230	52.4207
	5530.05	63.022		4281.7	64.0947					1019.04	66.291		1019.04	59.285					1220	52.3748
	5580.81	63.622		4490.9	63.4872					1019.24	68.566		1019.24	58.38					1210	52.4858
	5596.94	63.336		4556.7	63.2747					1019.43	70.436		1019.43	56.572					1200	52.8284
	5637.11	62.267		4570.5	63.2295					1019.62	68.757		1019.62	55.638					1190	52.6589
	5715.16	61.391		4712.4	62.7485					1019.82	68.467		1019.82	57.11					1180	52.3897
	5721.61	61.362		4962.7	61.687					1020.01	68.354		1020.01	56.652					1170	52.3547
	5783.57	60.608		4995.5	61.5081					1020.2	71.162		1020.2	58.873					1160	52.7589
	5838.94	58.953		5013.5	61.4033					1020.4	68.497		1020.4	59.252					1150	52.636
	5901.74	56.845		5122.6	60.6478					1020.59	68.342		1020.59	59.292					1140	52.7452
	5911.94	56.488		5220.9	59.822					1020.78	68.91		1020.78	60.041					1130	52.7472
	5990.53	53.58		5229.5	59.7464					1020.97	70.02		1020.97	58.28					1120	52.9206
	5991.74	53.534		5357.9	58.6604					1021.17	70.097		1021.17	56.767					1110	52.8317
				5451	57.9753					1021.36	66.548		1021.36	58.194					1100	52.715
				5540.7	57.3535					1021.55	66.633		1021.55	58.745					1090	52.624
				5663.6	56.4488					1021.75	69.666		1021.75	57.96					1080	52.5954
				5702.3	56.1007					1021.94	69.171		1021.94	59.512					1070	53.0118
				5746.2	55.5318					1022.13	69.328		1022.13	56.688					1060	52.811
				5786.6	53.9836					1022.32	69.317		1022.32	59.197					1050	52.9842
				5788.2	53.9043					1022.52	69.05		1022.52	59.116					1040	53.181
				5886.2	50.7925					1022.71	70.727		1022.71	58.117					1030	53.0507
				5893.5	50.5992					1022.9	68.994		1022.9	56.443					1020	52.9369
				5896.9	50.5098					1023.1	69.697		1023.1	56.938					1010	53.1801
				5958.1	48.8492					1023.29	68.407		1023.29	58.638					1000	53.1975
				5979.3	48.1142					1023.48	68.696		1023.48	57.835					990	52.9966
				5984.3	47.8638					1023.68	70.337		1023.68	58.718					980	52.8228
				6056.3	46.217					1023.87	72.247		1023.87	58.224					970	52.944
				6070.3	46.1251					1024.06	71.54		1024.06	56.279					960	53.2982
				6139.3	45.748					1024.25	69.887		1024.25	57.201					950	53.0484
				6216.3	45.3799					1024.45	67.384		1024.45	54.395					940	53.1783
				6339.3	44.7976					1024.64	68.267		1024.64	56.292					930	53.1435
				6373.3	44.6225					1024.83	69.64		1024.83	61.782					920	53.3277
				6388.4	44.5399					1025.03	70.176		1025.03	59.642					910	53.4388
				6439.4	44.2066					1025.22	69.919		1025.22	56.844					900	53.6138
				6451.5	43.108					1025.41	68.251		1025.41	57.97					890	53.5792
				6536.1	42.8195					1025.6	65.877		1025.6	58.207					880	53.9554
				6545.9	42.7789					1025.8	65.91		1025.8	54.544					870	54.5546
				6611.5	42.2858					1025.99	67.872		1025.99	56.769					860	54.794
				6619.8	42.1683					1026.18	67.641		1026.18	58.463					850	55.2487
				6646.9	41.5984					1026.38	68.835		1026.38	56.45					840	56.3234
				6721.9	39.0826					1026.57	68.89		1026.57	57.74					830	56.5136
				6794.2	37.732					1026.76	68.583		1026.76	57.266					820	56.8198
				6878.3	36.3983					1026.96	65.211		1026.96	55.361					810	56.998
				6906.1	35.8802					1027.15	68.133		1027.15	53.914					800	57.0864
				6929.2	35.3741					1027.34	68.467		1027.34	52.89					790	57.0594
				7065.6	31.7619					1027.53	69.824		1027.53	56.771					780	57.1268
				7150.3	30.0663					1027.73	71.425		1027.73	57.871					770	57.0793
				7210.5	28.9929					1027.92	67.581		1027.92	57.468					760	57.2769
				7286.7	27.6443					1028.11	66.704		1028.11	59.698					750	57.348
				7359.2	26.1214					1028.31	68.674		1028.31	62.489					740	57.5183
				7409.4	24.8074					1028.5	68.532		1028.5	60.604					730	57.4965
				7506.6	22.126					1028.69	69.475		1028.69	59.413					720	57.7047
				7519.8	21.6958					1028.88	69.235		1028.88	58.084					710	57.8314
				7555.1	20.503					1029.08	67.403		1029.08	58.046					700	57.9841
				7568.8	20.323					1029.27	67.764		1029.27	55.434					690	58.1106
				7629.5	19.7264					1029.46	69.968		1029.46	54.47					680	58.3066
				7728.7	18.8598					1029.66	68.888		1029.66	57.206					670	58.2933
				7827.1	18.22					1029.85	68.837		1029.85	59.472					660	58.4128
				7851.1	18.1666					1030.04	67.879		1030.04	58.464					650	58.5927
				7986	17.9552					1030.24	70.489		1030.24	57.245					640	58.7629
				8061	17.8564					1030.43	69.362		1030.43	59.018					630	58.8096
										1030.62	69.787		1030.62	58.875					620	58.9185
										1030.81	70.035		1030.81	57.015					610	59.0381
										1031.01	67.88		1031.01	56.836					600	59.112
										1031.2	66.668		1031.2	57.979					590	59.0994
										1031.39	68.996		1031.39	56.818					580	59.122
										1031.59	69.768		1031.59	57.158					570	59.1572
										1031.78	69.106		1031.78	60.235					560	59.2052
										1031.97	67.546		1031.97	62.256					550	58.8786
										1032.16	65.756		1032.16	59.277					540	58.855
										1032.36	69.072		1032.36	59.488					530	58.7913
										1032.55	68.903		1032.55	60.745					520	58.8975
										1032.74	68.216		1032.74	59.701					510	59.196
										1032.94	67.22		1032.94	59.651					500	58.9087
										1033.13	68.447		1033.13	57.748					490	58.007
										1033.32	69.087		1033.32	57.687					480	57.2617
										1033.52	68.034		1033.52	56.732					470	57.6867
										1033.71	67.625		1033.71	56.647					460	57.6956
										1033.9	68.095		1033.9	58.165					450	57.1916
										1034.09	69.073		1034.09	57.557					440	56.831
										1034.29	68.131		1034.29	57.243					430	56.8796
										1034.48	68.694		1034.48	58.823					420	57.0045
										1034.67	70.18		1034.67	60.407					410	57.2372
										1034.87	71.276		1034.87	61.21					400	57.6252
										1035.06	69.18		1035.06	59.69					390	58.231
										1035.25	68.636		1035.25	59.151					380	58.9108
										1035.44	70.127		1035.44	57.709					370	59.9757
										1035.64	69.079		1035.64	55.898					360	60.7276
										1035.83	68.804		1035.83	57.56					350	61.2834
										1036.02	70.019		1036.02	57.469					340	61.1479
										1036.22	69.582		1036.22	56.181					330	60.6334
										1036.41	66.855		1036.41	57.626					320	60.2561
										1036.6	68.026		1036.6	58.152					310	60.1064
										1036.8	67.191		1036.8	57.112					300	58.9782
										1036.99	66.983		1036.99	54.333					290	58.0181
										1037.18	66.475		1037.18	54.391					280	57.68
										1037.37	66.623		1037.37	57.288					270	57.4883
										1037.57	65.157		1037.57	59.443					260	57.6302
										1037.76	65.576		1037.76	57.557					250	57.8674
										1037.95	66.734		1037.95	56.346
										1038.15	67.353		1038.15	56.008
										1038.34	70.328		1038.34	57.645
										1038.53	71.312		1038.53	58.198
										1038.72	68.266		1038.72	58.618
										1038.92	69.072		1038.92	58.132
										1039.11	69.958		1039.11	57.863
										1039.3	72		1039.3	56.314
										1039.5	71.562		1039.5	55.215
										1039.69	68.037		1039.69	55.06
										1039.88	64.399		1039.88	54.893
										1040.08	66.758		1040.08	58.664
										1040.27	68.498		1040.27	57.774
										1040.46	68.756		1040.46	58.71
										1040.65	70.798		1040.65	58.471
										1040.85	69.614		1040.85	57.544
										1041.04	67.361		1041.04	56.422
										1041.23	66.763		1041.23	55.97
										1041.43	65.421		1041.43	56.733
										1041.62	65.527		1041.62	58.972
										1041.81	65.885		1041.81	57.633
										1042	67.548		1042	57.181
										1042.2	70.247		1042.2	57.162
										1042.39	69.178		1042.39	56.404
										1042.58	67.51		1042.58	57.413
										1042.78	67.643		1042.78	56.894
										1042.97	69.625		1042.97	57.594
										1043.16	67.566		1043.16	58.575
										1043.36	68.261		1043.36	56.557
										1043.55	68.31		1043.55	55.712
										1043.74	67.331		1043.74	57.234
										1043.93	69.534		1043.93	55.354
										1044.13	67.669		1044.13	55.202
										1044.32	66.245		1044.32	55.691
										1044.51	66.968		1044.51	56.459
										1044.71	68.897		1044.71	57.685
										1044.9	70.53		1044.9	57.04
										1045.09	70.233		1045.09	57.313
										1045.28	66.353		1045.28	57.114
										1045.48	69.16		1045.48	54.823
										1045.67	69.441		1045.67	56.93
										1045.86	67.546		1045.86	57.425
										1046.06	66.986		1046.06	56.332
										1046.25	65.334		1046.25	57.69
										1046.44	67.371		1046.44	60.874
										1046.64	69.565		1046.64	58.484
										1046.83	70.317		1046.83	55.442
										1047.02	67.902		1047.02	57.859
										1047.21	67.186		1047.21	58.526
										1047.41	66.633		1047.41	57.305
										1047.6	67.24		1047.6	58.045
										1047.79	67.371		1047.79	57.439
										1047.99	67.455		1047.99	56.571
										1048.18	68.463		1048.18	58.347
										1048.37	69.06		1048.37	58.363
										1048.56	70.294		1048.56	58.069
										1048.76	70.095		1048.76	60.637
										1048.95	68.356		1048.95	59.253
										1049.14	68.325		1049.14	58.062
										1049.34	69.254		1049.34	59.561
										1049.53	69.562		1049.53	57.273
										1049.72	69.07		1049.72	54.665
										1049.92	68.805		1049.92	56.528
										1050.11	69.521		1050.11	58.372
										1050.3	68.165		1050.3	58.698
										1050.49	66.815		1050.49	58.592
										1050.69	67.863		1050.69	58.317
										1050.88	70.225		1050.88	58.536
										1051.07	70.334		1051.07	57.585
										1051.27	67.6		1051.27	55.283
										1051.46	66.868		1051.46	57.471
										1051.65	66.963		1051.65	58.45
										1051.84	68.519		1051.84	56.553
										1052.04	68.669		1052.04	57.525
										1052.23	69.572		1052.23	59.146
										1052.42	69.658		1052.42	58.686
										1052.62	68.386		1052.62	58.435
										1052.81	68.249		1052.81	56.875
										1053	69.937		1053	55.631
										1053.2	70.305		1053.2	57.092
										1053.39	68.28		1053.39	55.948
										1053.58	67.337		1053.58	56.351
										1053.77	68.202		1053.77	57.033
										1053.97	67.179		1053.97	57.535
										1054.16	67.422		1054.16	57.852
										1054.35	66.182		1054.35	57.288
										1054.55	68.887		1054.55	55.811
										1054.74	68.968		1054.74	56.618
										1054.93	65.898		1054.93	57.94
										1055.12	64.919		1055.12	56.196
										1055.32	66.598		1055.32	57.25
										1055.51	68.57		1055.51	59.54
										1055.7	68.867		1055.7	61.519
										1055.9	69.008		1055.9	60.71
										1056.09	67.404		1056.09	56.774
										1056.28	67.677		1056.28	56.555
										1056.48	67.427		1056.48	56.234
										1056.67	67.72		1056.67	56.743
										1056.86	68.066		1056.86	57.675
										1057.05	68.087		1057.05	56.514
										1057.25	68.802		1057.25	58.234
										1057.44	67.593		1057.44	58.649
										1057.63	67.679		1057.63	58.581
										1057.83	67.302		1057.83	57.515
										1058.02	69.658		1058.02	57.404
										1058.21	69.571		1058.21	55.535
										1058.4	67.286		1058.4	56.69
										1058.6	66.008		1058.6	57.053
										1058.79	68.007		1058.79	57.508
										1058.98	68.632		1058.98	58.495
										1059.18	67.519		1059.18	57.967
										1059.37	67.726		1059.37	58.271
										1059.56	68.745		1059.56	57.763
										1059.76	68.87		1059.76	56.865
										1059.95	66.804		1059.95	54.855
										1060.14	66.952		1060.14	54.684
										1060.33	66.843		1060.33	57.103
										1060.53	66.884		1060.53	57.018
										1060.72	68.922		1060.72	56.411
										1060.91	69.811		1060.91	56.785
										1061.11	66.565		1061.11	57.306
										1061.3	67.209		1061.3	56.511
										1061.49	67.876		1061.49	57.942
										1061.68	69.275		1061.68	58.5
										1061.88	68.659		1061.88	58.131
										1062.07	65.88		1062.07	55.659
										1062.26	66.159		1062.26	55.607
										1062.46	67.801		1062.46	57.354
										1062.65	69.219		1062.65	57.32
										1062.84	70.074		1062.84	59.062
										1063.04	69.861		1063.04	59.926
										1063.23	68.519		1063.23	58.511
										1063.42	68.931		1063.42	58.641
										1063.61	68.663		1063.61	56.574
										1063.81	69.133		1063.81	57.131
										1064	67.336		1064	58.539
										1064.19	66.449		1064.19	58.176
										1064.39	65.877		1064.39	58.426
										1064.58	66.826		1064.58	57.572
										1064.77	68.008		1064.77	56.621
										1064.96	67.216		1064.96	56.86
										1065.16	68.61		1065.16	57.337
										1065.35	70.092		1065.35	56.135
										1065.54	69.162		1065.54	55.802
										1065.74	67.6		1065.74	56.777
										1065.93	66.364		1065.93	57.617
										1066.12	67.277		1066.12	58.504
										1066.32	67.78		1066.32	58.215
										1066.51	66.143		1066.51	57.17
										1066.7	66.697		1066.7	55.828
										1066.89	67.797		1066.89	57.058
										1067.09	66.675		1067.09	59.203
										1067.28	67.152		1067.28	59.94
										1067.47	66.807		1067.47	57.928
										1067.67	66.533		1067.67	57.843
										1067.86	67.369		1067.86	58.776
										1068.05	66.133		1068.05	57.208
										1068.24	65.863		1068.24	57.044
										1068.44	67.676		1068.44	56.585
										1068.63	66.498		1068.63	56.358
										1068.82	66.861		1068.82	56.087
										1069.02	68.312		1069.02	58.178
										1069.21	68.882		1069.21	58.485
										1069.4	69.721		1069.4	56.988
										1069.6	68.523		1069.6	58.284
										1069.79	68.925		1069.79	58.184
										1069.98	68.962		1069.98	55.468
										1070.17	69.067		1070.17	56.209
										1070.37	67.875		1070.37	56.581
										1070.56	66.816		1070.56	57.253
										1070.75	67.722		1070.75	57.04
										1070.95	67.427		1070.95	57.323
										1071.14	65.928		1071.14	57.026
										1071.33	65.339		1071.33	56.594
										1071.52	65.565		1071.52	56.775
										1071.72	66.552		1071.72	56.77
										1071.91	67.231		1071.91	55.991
										1072.1	67.025		1072.1	59.048
										1072.3	67.271		1072.3	58.128
										1072.49	66.809		1072.49	56.973
										1072.68	68.064		1072.68	56.9
										1072.88	67.31		1072.88	58.405
										1073.07	66.987		1073.07	58.58
										1073.26	66.181		1073.26	56.293
										1073.45	66.811		1073.45	55.671
										1073.65	67.186		1073.65	57.36
										1073.84	65.164		1073.84	57.129
										1074.03	64.242		1074.03	57.669
										1074.23	66.312		1074.23	57.528
										1074.42	66.146		1074.42	56.012
										1074.61	64.813		1074.61	57.556
										1074.8	66.893		1074.8	57.474
										1075	69.146		1075	56.893
										1075.19	68.943		1075.19	57.301
										1075.38	68.017		1075.38	57.933
										1075.58	67.307		1075.58	58.191
										1075.77	66.663		1075.77	58.404
										1075.96	67.57		1075.96	58.869
										1076.16	68.393		1076.16	59.074
										1076.35	67.209		1076.35	58.533
										1076.54	65.961		1076.54	58.202
										1076.73	66.18		1076.73	56.923
										1076.93	66.964		1076.93	57.015
										1077.12	68.202		1077.12	58.243
										1077.31	66.219		1077.31	58.369
										1077.51	64.254		1077.51	55.997
										1077.7	65.113		1077.7	57.43
										1077.89	67.273		1077.89	59.533
										1078.08	67.989		1078.08	57.903
										1078.28	66.857		1078.28	57.691
										1078.47	65.271		1078.47	57.987
										1078.66	65.928		1078.66	57.389
										1078.86	67.365		1078.86	58.552
										1079.05	67.726		1079.05	58.159
										1079.24	67.364		1079.24	58.711
										1079.44	65.125		1079.44	58.202
										1079.63	65.717		1079.63	57.138
										1079.82	67.353		1079.82	57.843
										1080.01	65.857		1080.01	57.084
										1080.21	64.491		1080.21	56.65
										1080.4	65.61		1080.4	57.523
										1080.59	65.315		1080.59	56.852
										1080.79	64.827		1080.79	56.374
										1080.98	66.54		1080.98	56.39
										1081.17	66.963		1081.17	56.588
										1081.36	65.382		1081.36	57.255
										1081.56	66.939		1081.56	55.39
										1081.75	66.776		1081.75	54.995
										1081.94	66.028		1081.94	56.201
										1082.14	66.385		1082.14	57.131
										1082.33	66.763		1082.33	56.359
										1082.52	66.763		1082.52	56.325
										1082.72	67.201		1082.72	56.028
										1082.91	68.596		1082.91	56.729
										1083.1	67.378		1083.1	56.757
										1083.29	65.776		1083.29	55.988
										1083.49	65.393		1083.49	55.711
										1083.68	66.332		1083.68	56.393
										1083.87	67.897		1083.87	56.939
										1084.07	67.772		1084.07	58.204
										1084.26	66.245		1084.26	58.472
										1084.45	67.973		1084.45	56.837
										1084.64	67.422		1084.64	56.174
										1084.84	65.825		1084.84	55.843
										1085.03	65.173		1085.03	55.744
										1085.22	66.575		1085.22	56.628
										1085.42	65.678		1085.42	55.124
										1085.61	64.825		1085.61	54.949
										1085.8	67.799		1085.8	54.944
										1086	70.04		1086	55.019
										1086.19	69.339		1086.19	57.591
										1086.38	68.418		1086.38	57.109
										1086.57	68.143		1086.57	56.46
										1086.77	67.693		1086.77	56.711
										1086.96	65.671		1086.96	57.619
										1087.15	66.046		1087.15	57.343
										1087.35	68.264		1087.35	57.844
										1087.54	67.86		1087.54	57.842
										1087.73	65.446		1087.73	57.782
										1087.92	64.577		1087.92	56.631
										1088.12	65.124		1088.12	55.889
										1088.31	65.836		1088.31	56.317
										1088.5	65.809		1088.5	57.582
										1088.7	67.052		1088.7	58.306
										1088.89	67.15		1088.89	57.362
										1089.08	65.952		1089.08	57.191
										1089.28	65.84		1089.28	57.402
										1089.47	65.753		1089.47	57.376
										1089.66	65.869		1089.66	58.351
										1089.85	65.39		1089.85	56.741
										1090.05	66.608		1090.05	56.269
										1090.24	67.994		1090.24	58.794
										1090.43	68.379		1090.43	58.063
										1090.63	67.206		1090.63	56.156
										1090.82	64.762		1090.82	56.439
										1091.01	64.079		1091.01	57.909
										1091.2	64.037		1091.2	58.937
										1091.4	66.326		1091.4	57.615
										1091.59	66.758		1091.59	55.999
										1091.78	66.616		1091.78	55.267
										1091.98	66.642		1091.98	55.078
										1092.17	65.433		1092.17	55.717
										1092.36	65.008		1092.36	58.048
										1092.56	65.215		1092.56	57.958
										1092.75	66.02		1092.75	56.746
										1092.94	67.052		1092.94	57.625
										1093.13	66.765		1093.13	57.944
										1093.33	65.411		1093.33	57.103
										1093.52	65.346		1093.52	57.777
										1093.71	66.482		1093.71	57.578
										1093.91	67.552		1093.91	55.462
										1094.1	66.691		1094.1	54.588
										1094.29	66.983		1094.29	56.89
										1094.48	67.272		1094.48	58.651
										1094.68	66.38		1094.68	57.256
										1094.87	66.79		1094.87	55.332
										1095.06	66.484		1095.06	56.254
										1095.26	66.804		1095.26	57.693
										1095.45	65.968		1095.45	57.838
										1095.64	65.963		1095.64	59.038
										1095.84	66.195		1095.84	56.541
										1096.03	66.185		1096.03	55.258
										1096.22	65.946		1096.22	56.995
										1096.41	65.592		1096.41	57.076
										1096.61	64.261		1096.61	57.812
										1096.8	65.091		1096.8	57.674
										1096.99	66.531		1096.99	56.942
										1097.19	66.751		1097.19	56.39
										1097.38	66.532		1097.38	56.268
										1097.57	67.966		1097.57	57.042
										1097.76	67.945		1097.76	56.372
										1097.96	66.091		1097.96	55.715
										1098.15	67.065		1098.15	56.856
										1098.34	67.5		1098.34	57.995
										1098.54	66.157		1098.54	57.373
										1098.73	65.146		1098.73	55.679
										1098.92	64.32		1098.92	56.309
										1099.12	66.47		1099.12	57.738
										1099.31	68.184		1099.31	57.011
										1099.5	67.642		1099.5	57.156
										1099.69	65.526		1099.69	57.536
										1099.89	65.415		1099.89	57.859
										1100.08	66.236		1100.08	58.619
										1100.27	67.256		1100.27	58.104
										1100.47	67.126		1100.47	57.669
										1100.66	66.313		1100.66	56.908
										1100.85	65.075		1100.85	56.658
										1101.04	65.048		1101.04	58.125
										1101.24	66.346		1101.24	58.011
										1101.43	67.257		1101.43	57.816
										1101.62	66.338		1101.62	57.749
										1101.82	64.725		1101.82	57.548
										1102.01	65.712		1102.01	57.157
										1102.2	66.506		1102.2	57.132
										1102.4	66.433		1102.4	56.932
										1102.59	67.089		1102.59	56.364
										1102.78	66.821		1102.78	56.437
										1102.97	66.403		1102.97	55.885
										1103.17	68.091		1103.17	54.596
										1103.36	67.784		1103.36	56.218
										1103.55	66.663		1103.55	58.816
										1103.75	66.557		1103.75	59.239
										1103.94	67.133		1103.94	58.922
										1104.13	66.58		1104.13	58.357
										1104.32	67.685		1104.32	57.694
										1104.52	67.802		1104.52	59.273
										1104.71	67.058		1104.71	58.163
										1104.9	65.967		1104.9	56.858
										1105.1	65.065		1105.1	57.617
										1105.29	66.4		1105.29	56.927
										1105.48	67.227		1105.48	56.541
										1105.68	66.607		1105.68	57.373
										1105.87	66.705		1105.87	57.683
										1106.06	66.251		1106.06	57.895
										1106.25	67.129		1106.25	57.118
										1106.45	66.801		1106.45	57.9
										1106.64	66.95		1106.64	58.284
										1106.83	68.501		1106.83	55.074
										1107.03	67.263		1107.03	54.779
										1107.22	66.284		1107.22	56.951
										1107.41	66.164		1107.41	57.324
										1107.6	65.761		1107.6	56.754
										1107.8	65.169		1107.8	57.04
										1107.99	66.325		1107.99	57.4
										1108.18	67.559		1108.18	57.165
										1108.38	66.79		1108.38	57.147
										1108.57	66.833		1108.57	56.868
										1108.76	67.085		1108.76	56.336
										1108.96	65.762		1108.96	57.757
										1109.15	64.886		1109.15	57.291
										1109.34	64.466		1109.34	56.178
										1109.53	63.851		1109.53	55.636
										1109.73	64.405		1109.73	56.852
										1109.92	66.199		1109.92	57.593
										1110.11	66.356		1110.11	57.51
										1110.31	65.471		1110.31	57.459
										1110.5	65.538		1110.5	56.044
										1110.69	66.25		1110.69	54.831
										1110.88	66.863		1110.88	55.486
										1111.08	66.124		1111.08	56.478
										1111.27	65.714		1111.27	57.824
										1111.46	66.028		1111.46	57.926
										1111.66	65.558		1111.66	58.343
										1111.85	66.17		1111.85	57.798
										1112.04	66.524		1112.04	57.407
										1112.24	64.872		1112.24	56.832
										1112.43	64.442		1112.43	56.969
										1112.62	66.155		1112.62	57.315
										1112.81	67.592		1112.81	56.941
										1113.01	66.633		1113.01	56.654
										1113.2	65.56		1113.2	57.864
										1113.39	65.259		1113.39	57.605
										1113.59	64.761		1113.59	57.779
										1113.78	64.916		1113.78	57.977
										1113.97	65.924		1113.97	57.773
										1114.16	66.964		1114.16	57.591
										1114.36	67.548		1114.36	56.624
										1114.55	66.074		1114.55	56.552
										1114.74	65.601		1114.74	57.974
										1114.94	64.972		1114.94	58.036
										1115.13	64.11		1115.13	57.334
										1115.32	63.728		1115.32	56.544
										1115.52	64.636		1115.52	56.601
										1115.71	65.276		1115.71	57.258
										1115.9	66.168		1115.9	57.623
										1116.09	66.836		1116.09	57.758
										1116.29	66.579		1116.29	56.848
										1116.48	66.106		1116.48	56.343
										1116.67	66.184		1116.67	56.619
										1116.87	65.565		1116.87	56.63
										1117.06	65.275		1117.06	56.537
										1117.25	65.436		1117.25	56.367
										1117.44	65.813		1117.44	56.834
										1117.64	65.752		1117.64	57.51
										1117.83	65.217		1117.83	56.769
										1118.02	65.053		1118.02	56.699
										1118.22	66.173		1118.22	56.729
										1118.41	65.689		1118.41	57.498
										1118.6	65.581		1118.6	56.627
										1118.8	65.722		1118.8	56.528
										1118.99	65.042		1118.99	58.259
										1119.18	65.613		1119.18	57.318
										1119.37	65.828		1119.37	56.556
										1119.57	65.589		1119.57	57.803
										1119.76	65.538		1119.76	57.7
										1119.95	66.158		1119.95	57.595
										1120.15	66.454		1120.15	58.18
										1120.34	65.004		1120.34	57.464
										1120.53	66.176		1120.53	56.793
										1120.72	66.631		1120.72	57.709
										1120.92	65.043		1120.92	57.78
										1121.11	64.528		1121.11	55.853
										1121.3	65.298		1121.3	55.695
										1121.5	65.18		1121.5	57.154
										1121.69	64.487		1121.69	56.925
										1121.88	65.018		1121.88	56.823
										1122.08	65.736		1122.08	56.08
										1122.27	65.619		1122.27	55.919
										1122.46	65.398		1122.46	56.83
										1122.65	66.893		1122.65	57.082
										1122.85	66.789		1122.85	56.547
										1123.04	65.154		1123.04	56.118
										1123.23	64.661		1123.23	56.627
										1123.43	65.109		1123.43	56.09
										1123.62	65.479		1123.62	55.793
										1123.81	64.705		1123.81	56.352
										1124	64.095		1124	57.487
										1124.2	64.674		1124.2	58.236
										1124.39	65.177		1124.39	57.419
										1124.58	65.009		1124.58	56.255
										1124.78	65.913		1124.78	55.764
										1124.97	66.77		1124.97	56.478
										1125.16	66.798		1125.16	57.218
										1125.36	66.627		1125.36	57.754
										1125.55	65.9		1125.55	57.864
										1125.74	64.796		1125.74	57.909
										1125.93	64.268		1125.93	57.402
										1126.13	65.735		1126.13	56.8
										1126.32	66.01		1126.32	56.073
										1126.51	64.476		1126.51	56.27
										1126.71	65.219		1126.71	56.425
										1126.9	66.036		1126.9	56.754
										1127.09	65.29		1127.09	57.106
										1127.28	64.657		1127.28	56.651
										1127.48	64.808		1127.48	55.922
										1127.67	65.339		1127.67	57.183
										1127.86	65.434		1127.86	57.15
										1128.06	65.174		1128.06	56.674
										1128.25	65.071		1128.25	56.667
										1128.44	63.882		1128.44	56.352
										1128.64	63.322		1128.64	56.929
										1128.83	64.31		1128.83	56.59
										1129.02	64.201		1129.02	55.021
										1129.21	64.071		1129.21	55.281
										1129.41	63.92		1129.41	56.843
										1129.6	64.139		1129.6	56.82
										1129.79	65.526		1129.79	56.37
										1129.99	65.994		1129.99	57.11
										1130.18	65.816		1130.18	56.813
										1130.37	65.747		1130.37	56.188
										1130.56	64.858		1130.56	55.938
										1130.76	64.514		1130.76	57.252
										1130.95	64.901		1130.95	57.717
										1131.14	65.469		1131.14	56.982
										1131.34	66.007		1131.34	56.869
										1131.53	66.232		1131.53	57.301
										1131.72	65.611		1131.72	57.316
										1131.92	65.852		1131.92	57.263
										1132.11	64.218		1132.11	57.556
										1132.3	64.094		1132.3	57.327
										1132.49	64.647		1132.49	57.15
										1132.69	65.524		1132.69	56.82
										1132.88	65.951		1132.88	56.399
										1133.07	66.094		1133.07	56.551
										1133.27	64.97		1133.27	57.508
										1133.46	64.071		1133.46	57.444
										1133.65	64.891		1133.65	57.197
										1133.84	66.243		1133.84	57.715
										1134.04	65.437		1134.04	57.229
										1134.23	63.357		1134.23	57.305
										1134.42	63.771		1134.42	57.892
										1134.62	65.348		1134.62	57.746
										1134.81	65.148		1134.81	56.502
										1135	65.477		1135	55.568
										1135.2	66.197		1135.2	55.576
										1135.39	65.203		1135.39	56.08
										1135.58	64.362		1135.58	56.696
										1135.77	64.653		1135.77	56.369
										1135.97	64.978		1135.97	56.492
										1136.16	64.826		1136.16	57.644
										1136.35	64.384		1136.35	57.908
										1136.55	65.264		1136.55	56.713
										1136.74	65.682		1136.74	55.411
										1136.93	64.787		1136.93	55.516
										1137.12	63.714		1137.12	57.387
										1137.32	63.361		1137.32	57.781
										1137.51	64.087		1137.51	56.885
										1137.7	64.889		1137.7	55.88
										1137.9	66.136		1137.9	55.492
										1138.09	65.948		1138.09	56.896
										1138.28	64.814		1138.28	57.871
										1138.48	64.488		1138.48	56.923
										1138.67	65.165		1138.67	56.482
										1138.86	65.297		1138.86	57.061
										1139.05	64.891		1139.05	56.83
										1139.25	65.161		1139.25	56.368
										1139.44	64.987		1139.44	56.786
										1139.63	64.315		1139.63	57.191
										1139.83	64.652		1139.83	57.157
										1140.02	64.956		1140.02	57.285
										1140.21	64.596		1140.21	57.939
										1140.4	65.008		1140.4	57.646
										1140.6	65.099		1140.6	56.432
										1140.79	64.03		1140.79	56.876
										1140.98	64.027		1140.98	58.039
										1141.18	65.437		1141.18	57.883
										1141.37	65.595		1141.37	57.202
										1141.56	64.751		1141.56	57.276
										1141.76	64.868		1141.76	56.64
										1141.95	65.14		1141.95	56.699
										1142.14	64.325		1142.14	57.696
										1142.33	64.517		1142.33	57.48
										1142.53	65.178		1142.53	58.03
										1142.72	65.175		1142.72	58.783
										1142.91	65.416		1142.91	57.971
										1143.11	65.952		1143.11	56.542
										1143.3	65.817		1143.3	56.62
										1143.49	64.904		1143.49	56.784
										1143.68	63.978		1143.68	56.996
										1143.88	63.751		1143.88	57.378
										1144.07	64.704		1144.07	57.285
										1144.26	65.219		1144.26	55.481
										1144.46	64.454		1144.46	55.12
										1144.65	64.208		1144.65	56.943
										1144.84	65.39		1144.84	57.694
										1145.04	65.292		1145.04	57.762
										1145.23	64.729		1145.23	56.481
										1145.42	64.805		1145.42	56.3
										1145.61	64.657		1145.61	56.081
										1145.81	65.013		1145.81	56.157
										1146	64.83		1146	56.726
										1146.19	65.098		1146.19	56.479
										1146.39	64.296		1146.39	56.734
										1146.58	64.739		1146.58	57.163
										1146.77	65.483		1146.77	56.948
										1146.96	65.408		1146.96	56.776
										1147.16	65.392		1147.16	57.539
										1147.35	64.722		1147.35	57.724
										1147.54	64.601		1147.54	58.391
										1147.74	64.597		1147.74	58.437
										1147.93	65.036		1147.93	57.25
										1148.12	65.859		1148.12	56.69
										1148.32	65.938		1148.32	57.196
										1148.51	65.668		1148.51	57.626
										1148.7	65.847		1148.7	57.268
										1148.89	65.801		1148.89	56.458
										1149.09	65.349		1149.09	57.054
										1149.28	65.012		1149.28	58.356
										1149.47	65.893		1149.47	57.285
										1149.67	65.938		1149.67	55.611
										1149.86	64.842		1149.86	55.868
										1150.05	64.092		1150.05	56.474
										1150.24	64.169		1150.24	57.077
										1150.44	64.423		1150.44	56.885
										1150.63	64.815		1150.63	56.996
										1150.82	64.751		1150.82	57.777
										1151.02	64.336		1151.02	57.229
										1151.21	64.53		1151.21	56.79
										1151.4	64.641		1151.4	56.466
										1151.6	63.961		1151.6	57.437
										1151.79	63.932		1151.79	57.893
										1151.98	64.595		1151.98	56.38
										1152.17	64.607		1152.17	55.454
										1152.37	65.027		1152.37	55.915
										1152.56	66.34		1152.56	56.076
										1152.75	65.948		1152.75	56.522
										1152.95	65.831		1152.95	56.564
										1153.14	65.13		1153.14	56.69
										1153.33	63.904		1153.33	56.25
										1153.52	64.116		1153.52	55.72
										1153.72	65.002		1153.72	56.512
										1153.91	65.718		1153.91	57.159
										1154.1	65.327		1154.1	57.736
										1154.3	64.306		1154.3	56.748
										1154.49	64.694		1154.49	55.384
										1154.68	64.894		1154.68	55.917
										1154.88	64.209		1154.88	56.479
										1155.07	63.526		1155.07	56.15
										1155.26	63.79		1155.26	56.315
										1155.45	64.963		1155.45	57.324
										1155.65	65.668		1155.65	57.588
										1155.84	64.676		1155.84	56.344
										1156.03	63.32		1156.03	55.625
										1156.23	63.96		1156.23	56.555
										1156.42	65.081		1156.42	56.421
										1156.61	65.641		1156.61	56.606
										1156.8	65.064		1156.8	56.755
										1157	64.502		1157	57.594
										1157.19	64.504		1157.19	58.084
										1157.38	64.865		1157.38	57.408
										1157.58	65.331		1157.58	57.36
										1157.77	64.784		1157.77	58.356
										1157.96	64.293		1157.96	57.522
										1158.16	64.308		1158.16	56.474
										1158.35	63.733		1158.35	56.809
										1158.54	63.64		1158.54	56.848
										1158.73	64.577		1158.73	56.426
										1158.93	64.593		1158.93	57.009
										1159.12	64.057		1159.12	57.448
										1159.31	63.584		1159.31	56.404
										1159.51	63.942		1159.51	55.743
										1159.7	63.927		1159.7	56.127
										1159.89	63.45		1159.89	56.989
										1160.08	64.04		1160.08	57.161
										1160.28	64.561		1160.28	56.315
										1160.47	64.29		1160.47	56.217
										1160.66	64.174		1160.66	56.532
										1160.86	63.757		1160.86	56.774
										1161.05	63.93		1161.05	56.928
										1161.24	64.726		1161.24	56.036
										1161.44	64.715		1161.44	55.891
										1161.63	63.539		1161.63	56.378
										1161.82	63.064		1161.82	56.899
										1162.01	63.498		1162.01	56.557
										1162.21	64.195		1162.21	56.374
										1162.4	64.504		1162.4	56.506
										1162.59	63.839		1162.59	56.202
										1162.79	63.738		1162.79	55.746
										1162.98	64.253		1162.98	55.932
										1163.17	63.838		1163.17	56.218
										1163.36	64.295		1163.36	55.765
										1163.56	64.446		1163.56	56.277
										1163.75	63.65		1163.75	56.411
										1163.94	63.272		1163.94	56.115
										1164.14	63.733		1164.14	56.411
										1164.33	63.999		1164.33	56.205
										1164.52	63.964		1164.52	56.288
										1164.72	63.555		1164.72	56.676
										1164.91	63.705		1164.91	57.288
										1165.1	64.868		1165.1	56.84
										1165.29	65.199		1165.29	55.877
										1165.49	64.873		1165.49	55.733
										1165.68	64.813		1165.68	55.465
										1165.87	64.062		1165.87	55.475
										1166.07	63.336		1166.07	56.494
										1166.26	63.462		1166.26	56.931
										1166.45	63.695		1166.45	56.161
										1166.64	63.639		1166.64	55.943
										1166.84	64.117		1166.84	56.216
										1167.03	64.467		1167.03	55.883
										1167.22	64.736		1167.22	55.943
										1167.42	64.843		1167.42	56.382
										1167.61	64.628		1167.61	56.574
										1167.8	64.279		1167.8	56.022
										1168	64.615		1168	56.263
										1168.19	65.374		1168.19	57.256
										1168.38	64.8		1168.38	57.94
										1168.57	64.148		1168.57	57.213
										1168.77	64.183		1168.77	57.186
										1168.96	64.878		1168.96	58.409
										1169.15	64.564		1169.15	57.502
										1169.35	63.487		1169.35	56.37
										1169.54	62.972		1169.54	56.411
										1169.73	62.668		1169.73	56.492
										1169.92	62.859		1169.92	57.045
										1170.12	63.221		1170.12	56.544
										1170.31	63.275		1170.31	55.209
										1170.5	63.597		1170.5	55.684
										1170.7	64.254		1170.7	56.06
										1170.89	64.141		1170.89	56.265
										1171.08	63.998		1171.08	56.699
										1171.28	63.873		1171.28	56.807
										1171.47	62.911		1171.47	57.181
										1171.66	63.102		1171.66	57.673
										1171.85	64.297		1171.85	57.526
										1172.05	64.482		1172.05	56.777
										1172.24	64.332		1172.24	55.706
										1172.43	63.474		1172.43	55.546
										1172.63	62.943		1172.63	55.659
										1172.82	63.051		1172.82	56.437
										1173.01	63.098		1173.01	57.045
										1173.2	63.478		1173.2	56.744
										1173.4	64.307		1173.4	57.332
										1173.59	64.196		1173.59	57.383
										1173.78	64.197		1173.78	56.793
										1173.98	65.172		1173.98	56.732
										1174.17	65.468		1174.17	56.158
										1174.36	64.923		1174.36	54.727
										1174.56	64.861		1174.56	54.889
										1174.75	64.972		1174.75	57.047
										1174.94	64.871		1174.94	57.059
										1175.13	64.104		1175.13	55.969
										1175.33	63.794		1175.33	56.557
										1175.52	63.651		1175.52	57.132
										1175.71	62.698		1175.71	56.627
										1175.91	63.202		1175.91	55.903
										1176.1	64.274		1176.1	56.327
										1176.29	63.533		1176.29	56.623
										1176.48	63.524		1176.48	56.117
										1176.68	63.896		1176.68	55.341
										1176.87	63.189		1176.87	55.211
										1177.06	63.07		1177.06	55.263
										1177.26	62.799		1177.26	56.181
										1177.45	62.963		1177.45	56.911
										1177.64	63.739		1177.64	56.689
										1177.84	63.824		1177.84	56.438
										1178.03	62.754		1178.03	56.333
										1178.22	62.395		1178.22	56.326
										1178.41	63.877		1178.41	55.818
										1178.61	64.988		1178.61	56.019
										1178.8	64.095		1178.8	56.686
										1178.99	63.119		1178.99	56.265
										1179.19	63.083		1179.19	56.572
										1179.38	62.883		1179.38	57.164
										1179.57	63.771		1179.57	56.692
										1179.76	64.675		1179.76	56.236
										1179.96	64.209		1179.96	56.35
										1180.15	63.655		1180.15	56.651
										1180.34	63.697		1180.34	56.531
										1180.54	64.013		1180.54	56.436
										1180.73	63.642		1180.73	57.01
										1180.92	63.768		1180.92	56.467
										1181.12	64.422		1181.12	55.589
										1181.31	64.645		1181.31	55.688
										1181.5	64.279		1181.5	56.375
										1181.69	63.122		1181.69	56.524
										1181.89	62.363		1181.89	55.925
										1182.08	62.653		1182.08	55.752
										1182.27	63.754		1182.27	56.039
										1182.47	64.662		1182.47	55.565
										1182.66	64.003		1182.66	55.68
										1182.85	63.423		1182.85	56.442
										1183.04	63.847		1183.04	56.839
										1183.24	64.123		1183.24	56.953
										1183.43	63.848		1183.43	56.758
										1183.62	63.7		1183.62	56.543
										1183.82	63.803		1183.82	56.685
										1184.01	63.623		1184.01	56.386
										1184.2	63.48		1184.2	56.351
										1184.4	63.924		1184.4	57.044
										1184.59	63.486		1184.59	57.129
										1184.78	63.334		1184.78	56.221
										1184.97	64.764		1184.97	55.703
										1185.17	65.331		1185.17	56.049
										1185.36	64.687		1185.36	56.484
										1185.55	64.375		1185.55	56.744
										1185.75	64.602		1185.75	56.987
										1185.94	64.326		1185.94	56.963
										1186.13	64.324		1186.13	56.094
										1186.32	64.403		1186.32	55.813
										1186.52	64.695		1186.52	55.92
										1186.71	64.323		1186.71	55.591
										1186.9	63.977		1186.9	55.478
										1187.1	63.882		1187.1	55.531
										1187.29	64.553		1187.29	55.676
										1187.48	64.659		1187.48	56.162
										1187.68	63.831		1187.68	56.499
										1187.87	63.752		1187.87	56.476
										1188.06	64.141		1188.06	56.306
										1188.25	64.126		1188.25	56.429
										1188.45	64.325		1188.45	56.27
										1188.64	63.82		1188.64	55.88
										1188.83	63.471		1188.83	56.407
										1189.03	63.949		1189.03	57.011
										1189.22	64.161		1189.22	56.314
										1189.41	63.724		1189.41	55.796
										1189.6	63.225		1189.6	56.24
										1189.8	63.42		1189.8	56.488
										1189.99	63.689		1189.99	56.117
										1190.18	63.669		1190.18	56.555
										1190.38	63.484		1190.38	57.371
										1190.57	63.6		1190.57	57.318
										1190.76	64.205		1190.76	57.32
										1190.96	64.55		1190.96	56.518
										1191.15	63.804		1191.15	55.588
										1191.34	63.273		1191.34	55.553
										1191.53	63.308		1191.53	55.725
										1191.73	63.381		1191.73	55.656
										1191.92	63.694		1191.92	55.934
										1192.11	64.05		1192.11	55.997
										1192.31	63.858		1192.31	55.772
										1192.5	63.455		1192.5	56.466
										1192.69	63.383		1192.69	56.938
										1192.88	63.252		1192.88	56.659
										1193.08	62.834		1193.08	56.327
										1193.27	63.211		1193.27	56.81
										1193.46	63.144		1193.46	57.651
										1193.66	62.264		1193.66	57.524
										1193.85	62.186		1193.85	56.78
										1194.04	62.5		1194.04	56.286
										1194.24	62.868		1194.24	55.784
										1194.43	63.682		1194.43	55.775
										1194.62	63.988		1194.62	56.515
										1194.81	63.329		1194.81	56.506
										1195.01	63.671		1195.01	55.873
										1195.2	64.475		1195.2	56.367
										1195.39	64.377		1195.39	57.497
										1195.59	63.872		1195.59	57.419
										1195.78	63.467		1195.78	56.322
										1195.97	62.949		1195.97	55.391
										1196.16	62.819		1196.16	55.306
										1196.36	62.744		1196.36	56.028
										1196.55	63.041		1196.55	56.56
										1196.74	63.034		1196.74	56.479
										1196.94	62.936		1196.94	56.723
										1197.13	63.104		1197.13	56.678
										1197.32	63.569		1197.32	56.836
										1197.52	63.718		1197.52	56.529
										1197.71	62.792		1197.71	56.07
										1197.9	62.203		1197.9	56.179
										1198.09	62.911		1198.09	56.404
										1198.29	62.999		1198.29	56.871
										1198.48	62.858		1198.48	56.665
										1198.67	63.01		1198.67	55.585
										1198.87	63.108		1198.87	55.002
										1199.06	63.374		1199.06	55.526
										1199.25	63.7		1199.25	56.126
										1199.44	63.539		1199.44	56.102
										1199.64	63.218		1199.64	56.372
										1199.83	63.244		1199.83	56.637
										1200.02	63.688		1200.02	56.242
										1200.22	64.239		1200.22	56.052
										1200.41	63.684		1200.41	55.915
										1200.6	63.188		1200.6	56.171
										1200.8	64.063		1200.8	56.74
										1200.99	63.889		1200.99	56.547
										1201.18	62.831		1201.18	56.34
										1201.37	62.613		1201.37	56.741
										1201.57	63.469		1201.57	56.868
										1201.76	64.67		1201.76	56.27
										1201.95	65.115		1201.95	56.545
										1202.15	64.205		1202.15	57.024
										1202.34	63.056		1202.34	56.949
										1202.53	63.254		1202.53	56.424
										1202.72	64.067		1202.72	56.413
										1202.92	64.311		1202.92	56.769
										1203.11	63.664		1203.11	56.805
										1203.3	63.405		1203.3	57.01
										1203.5	63.178		1203.5	56.764
										1203.69	63.073		1203.69	56.174
										1203.88	62.866		1203.88	56.265
										1204.08	62.678		1204.08	56.565
										1204.27	63.284		1204.27	56.86
										1204.46	63.351		1204.46	56.475
										1204.65	62.795		1204.65	56.326
										1204.85	62.344		1204.85	56.319
										1205.04	62.588		1205.04	55.696
										1205.23	63.331		1205.23	55.4
										1205.43	63.688		1205.43	55.749
										1205.62	63.415		1205.62	56.065
										1205.81	62.886		1205.81	55.988
										1206	62.761		1206	55.751
										1206.2	62.944		1206.2	55.888
										1206.39	63.316		1206.39	56.605
										1206.58	63.187		1206.58	56.669
										1206.78	62.493		1206.78	56.075
										1206.97	62.637		1206.97	55.976
										1207.16	63.111		1207.16	55.968
										1207.36	63.109		1207.36	56.097
										1207.55	62.804		1207.55	55.674
										1207.74	63.112		1207.74	55.262
										1207.93	63.77		1207.93	55.376
										1208.13	63.914		1208.13	56.336
										1208.32	63.532		1208.32	56.649
										1208.51	62.904		1208.51	56.249
										1208.71	62.945		1208.71	56.48
										1208.9	63.414		1208.9	56.385
										1209.09	63.103		1209.09	56.596
										1209.28	62.161		1209.28	56.919
										1209.48	62.403		1209.48	56.235
										1209.67	63.554		1209.67	55.544
										1209.86	63.927		1209.86	55.67
										1210.06	64.018		1210.06	56.342
										1210.25	64.046		1210.25	56.595
										1210.44	63.698		1210.44	56.302
										1210.64	63.737		1210.64	55.768
										1210.83	63.387		1210.83	55.107
										1211.02	63.219		1211.02	55.206
										1211.21	63.436		1211.21	55.959
										1211.41	63.381		1211.41	56.465
										1211.6	62.861		1211.6	56.711
										1211.79	62.682		1211.79	56.723
										1211.99	63.282		1211.99	56.791
										1212.18	63.004		1212.18	56.332
										1212.37	62.705		1212.37	55.7
										1212.56	63.559		1212.56	55.773
										1212.76	63.004		1212.76	56.334
										1212.95	62.265		1212.95	56.505
										1213.14	62.517		1213.14	56.572
										1213.34	62.738		1213.34	56.723
										1213.53	62.793		1213.53	56.738
										1213.72	63.051		1213.72	57.163
										1213.92	62.96		1213.92	57.202
										1214.11	62.967		1214.11	57.093
										1214.3	63.178		1214.3	56.894
										1214.49	63.074		1214.49	55.908
										1214.69	63.246		1214.69	55.604
										1214.88	63.451		1214.88	56.363
										1215.07	63.403		1215.07	56.62
										1215.27	62.632		1215.27	56.323
										1215.46	61.983		1215.46	56.078
										1215.65	62.485		1215.65	55.756
										1215.84	63.167		1215.84	55.417
										1216.04	63.219		1216.04	55.252
										1216.23	63.176		1216.23	55.189
										1216.42	63.293		1216.42	55.572
										1216.62	62.737		1216.62	55.941
										1216.81	62.138		1216.81	56.081
										1217	62.346		1217	55.941
										1217.2	62.898		1217.2	56.014
										1217.39	63.22		1217.39	55.631
										1217.58	63.417		1217.58	54.946
										1217.77	63.101		1217.77	55.085
										1217.97	62.494		1217.97	55.371
										1218.16	62.713		1218.16	55.624
										1218.35	62.991		1218.35	55.752
										1218.55	62.842		1218.55	55.682
										1218.74	63.398		1218.74	56.245
										1218.93	64.266		1218.93	56.74
										1219.12	64.1		1219.12	56.756
										1219.32	63.709		1219.32	56.394
										1219.51	63.347		1219.51	56.116
										1219.7	63.18		1219.7	56.686
										1219.9	63.499		1219.9	57.068
										1220.09	63.525		1220.09	56.706
										1220.28	63.216		1220.28	56.608
										1220.48	63.412		1220.48	56.424
										1220.67	63.667		1220.67	56.195
										1220.86	63.801		1220.86	56.114
										1221.05	63.521		1221.05	55.938
										1221.25	63.155		1221.25	56.399
										1221.44	62.857		1221.44	56.801
										1221.63	62.942		1221.63	56.47
										1221.83	63.124		1221.83	56.016
										1222.02	63.119		1222.02	55.5
										1222.21	62.788		1222.21	55.294
										1222.4	62.006		1222.4	55.532
										1222.6	61.673		1222.6	55.854
										1222.79	62.105		1222.79	56.255
										1222.98	62.526		1222.98	56.387
										1223.18	62.651		1223.18	55.76
										1223.37	62.361		1223.37	55.564
										1223.56	62.589		1223.56	55.356
										1223.76	63.287		1223.76	54.904
										1223.95	63.348		1223.95	55.1
										1224.14	62.647		1224.14	55.859
										1224.33	62.407		1224.33	56.48
										1224.53	62.832		1224.53	56.093
										1224.72	62.785		1224.72	55.428
										1224.91	62.919		1224.91	55.554
										1225.11	63.546		1225.11	56.195
										1225.3	63.695		1225.3	56.331
										1225.49	62.857		1225.49	56.115
										1225.68	61.796		1225.68	56.082
										1225.88	61.853		1225.88	56.362
										1226.07	62.815		1226.07	56.808
										1226.26	63.124		1226.26	56.869
										1226.46	62.891		1226.46	56.687
										1226.65	62.895		1226.65	56.406
										1226.84	62.876		1226.84	55.974
										1227.04	63.073		1227.04	55.54
										1227.23	63.08		1227.23	55.95
										1227.42	63.079		1227.42	56.341
										1227.61	63.373		1227.61	56.068
										1227.81	63.04		1227.81	55.691
										1228	62.524		1228	55.825
										1228.19	62.629		1228.19	56.256
										1228.39	62.859		1228.39	55.994
										1228.58	62.727		1228.58	55.633
										1228.77	62.637		1228.77	56.134
										1228.97	62.637		1228.97	56.22
										1229.16	62.685		1229.16	55.667
										1229.35	62.41		1229.35	55.733
										1229.54	62.022		1229.54	56.164
										1229.74	61.888		1229.74	56.208
										1229.93	61.903		1229.93	55.885
										1230.12	62.33		1230.12	55.93
										1230.32	63.003		1230.32	56.337
										1230.51	62.909		1230.51	56.321
										1230.7	62.239		1230.7	55.786
										1230.89	62.034		1230.89	55.4
										1231.09	62.394		1231.09	55.683
										1231.28	63.031		1231.28	56.395
										1231.47	63.51		1231.47	57.015
										1231.67	63.783		1231.67	57.057
										1231.86	63.601		1231.86	56.211
										1232.05	62.845		1232.05	55.402
										1232.25	62.456		1232.25	55.03
										1232.44	62.947		1232.44	54.896
										1232.63	62.824		1232.63	55.255
										1232.82	62.412		1232.82	55.519
										1233.02	62.344		1233.02	55.426
										1233.21	62.059		1233.21	55.488
										1233.4	61.846		1233.4	56.285
										1233.6	61.403		1233.6	57.072
										1233.79	61.705		1233.79	57.28
										1233.98	62.13		1233.98	57.185
										1234.17	62.016		1234.17	56.503
										1234.37	62.289		1234.37	55.743
										1234.56	62.43		1234.56	55.414
										1234.75	62.356		1234.75	55.651
										1234.95	62.318		1234.95	56.077
										1235.14	62.668		1235.14	55.537
										1235.33	63.06		1235.33	55.133
										1235.53	62.796		1235.53	55.735
										1235.72	62.198		1235.72	56.106
										1235.91	62.301		1235.91	55.225
										1236.1	63.254		1236.1	54.535
										1236.3	63.339		1236.3	54.96
										1236.49	62.378		1236.49	55.467
										1236.68	61.476		1236.68	55.598
										1236.88	61.344		1236.88	55.633
										1237.07	61.814		1237.07	55.512
										1237.26	62.034		1237.26	55.38
										1237.45	62.03		1237.45	55.569
										1237.65	62.17		1237.65	55.76
										1237.84	62.333		1237.84	56.062
										1238.03	62.53		1238.03	56.273
										1238.23	62.282		1238.23	56.057
										1238.42	62.005		1238.42	56.273
										1238.61	61.96		1238.61	56.795
										1238.81	61.989		1238.81	56.478
										1239	62.281		1239	55.948
										1239.19	62.781		1239.19	56.376
										1239.38	63.325		1239.38	56.752
										1239.58	63.355		1239.58	56.532
										1239.77	63.563		1239.77	56.461
										1239.96	63.245		1239.96	56.367
										1240.16	62.336		1240.16	56.192
										1240.35	61.798		1240.35	55.813
										1240.54	61.788		1240.54	55.639
										1240.73	61.955		1240.73	55.429
										1240.93	62.175		1240.93	55.641
										1241.12	62.15		1241.12	56.222
										1241.31	61.677		1241.31	56.345
										1241.51	61.194		1241.51	56.544
										1241.7	61.366		1241.7	56.47
										1241.89	61.766		1241.89	56.089
										1242.09	62.002		1242.09	55.722
										1242.28	62.272		1242.28	55.788
										1242.47	62.265		1242.47	56.192
										1242.66	62.247		1242.66	56.104
										1242.86	62.246		1242.86	55.935
										1243.05	62.484		1243.05	55.975
										1243.24	62.906		1243.24	55.761
										1243.44	63.009		1243.44	55.724
										1243.63	62.549		1243.63	55.67
										1243.82	61.997		1243.82	55.958
										1244.01	61.64		1244.01	56.596
										1244.21	61.529		1244.21	56.285
										1244.4	61.567		1244.4	55.533
										1244.59	61.478		1244.59	55.704
										1244.79	61.699		1244.79	56.582
										1244.98	62.233		1244.98	56.806
										1245.17	62.32		1245.17	56.703
										1245.37	61.564		1245.37	56.923
										1245.56	61.403		1245.56	56.77
										1245.75	62.301		1245.75	56.436
										1245.94	62.847		1245.94	56.262
										1246.14	62.51		1246.14	56.041
										1246.33	62.297		1246.33	56.052
										1246.52	62.295		1246.52	56.012
										1246.72	62.338		1246.72	55.706
										1246.91	62.652		1246.91	56.295
										1247.1	62.212		1247.1	56.798
										1247.29	61.709		1247.29	56.348
										1247.49	62.33		1247.49	55.542
										1247.68	62.939		1247.68	55.286
										1247.87	62.505		1247.87	55.362
										1248.07	61.758		1248.07	55.766
										1248.26	61.71		1248.26	56.725
										1248.45	61.885		1248.45	56.957
										1248.65	62.197		1248.65	56.485
										1248.84	62.683		1248.84	56.019
										1249.03	62.528		1249.03	55.812
										1249.22	61.993		1249.22	55.798
										1249.42	61.854		1249.42	55.756
										1249.61	61.758		1249.61	55.784
										1249.8	61.521		1249.8	55.362
										1250	61.598		1250	55.196
										1250.19	62.08		1250.19	55.879
										1250.38	62.211		1250.38	56.151
										1250.57	61.772		1250.57	56.064
										1250.77	61.89		1250.77	55.921
										1250.96	62.622		1250.96	55.604
										1251.15	62.462		1251.15	55.802
										1251.35	61.895		1251.35	56.359
										1251.54	61.87		1251.54	56.43
										1251.73	62.181		1251.73	56.374
										1251.93	62.383		1251.93	56.042
										1252.12	62.541		1252.12	55.825
										1252.31	62.648		1252.31	56.191
										1252.5	62.636		1252.5	56.492
										1252.7	62.734		1252.7	56.39
										1252.89	62.593		1252.89	56.42
										1253.08	62.274		1253.08	56.495
										1253.28	61.966		1253.28	56.236
										1253.47	61.608		1253.47	56.112
										1253.66	61.572		1253.66	55.957
										1253.85	61.71		1253.85	55.668
										1254.05	61.724		1254.05	55.82
										1254.24	61.795		1254.24	55.821
										1254.43	61.516		1254.43	55.446
										1254.63	61.245		1254.63	55.447
										1254.82	61.598		1254.82	55.66
										1255.01	61.978		1255.01	55.504
										1255.21	62.378		1255.21	55.492
										1255.4	62.455		1255.4	55.804
										1255.59	62.179		1255.59	55.974
										1255.78	62.102		1255.78	56.249
										1255.98	62.296		1255.98	56.444
										1256.17	62.494		1256.17	56.235
										1256.36	62.474		1256.36	55.897
										1256.56	62.064		1256.56	55.628
										1256.75	61.393		1256.75	55.904
										1256.94	61.64		1256.94	56.76
										1257.13	62.104		1257.13	57.067
										1257.33	61.929		1257.33	56.589
										1257.52	61.696		1257.52	56.138
										1257.71	61.447		1257.71	55.968
										1257.91	61.674		1257.91	55.973
										1258.1	61.944		1258.1	56.129
										1258.29	61.557		1258.29	56.215
										1258.49	61.048		1258.49	56.155
										1258.68	60.801		1258.68	56.186
										1258.87	61.214		1258.87	56.101
										1259.06	61.99		1259.06	55.965
										1259.26	62.163		1259.26	55.617
										1259.45	61.874		1259.45	55.273
										1259.64	61.934		1259.64	55.203
										1259.84	62.285		1259.84	55.268
										1260.03	62.157		1260.03	55.653
										1260.22	61.99		1260.22	56.23
										1260.41	62.231		1260.41	56.367
										1260.61	62.093		1260.61	55.954
										1260.8	62.043		1260.8	55.668
										1260.99	62.426		1260.99	55.913
										1261.19	62.438		1261.19	56.254
										1261.38	62.125		1261.38	56.245
										1261.57	61.932		1261.57	55.954
										1261.77	62.367		1261.77	55.766
										1261.96	62.612		1261.96	55.842
										1262.15	61.867		1262.15	55.936
										1262.34	61.424		1262.34	56.111
										1262.54	61.815		1262.54	56.169
										1262.73	61.944		1262.73	55.728
										1262.92	61.582		1262.92	55.438
										1263.12	61.352		1263.12	55.597
										1263.31	61.374		1263.31	55.717
										1263.5	61.542		1263.5	55.826
										1263.69	61.788		1263.69	56.039
										1263.89	61.584		1263.89	56.188
										1264.08	61.379		1264.08	56.402
										1264.27	61.479		1264.27	56.555
										1264.47	61.412		1264.47	56.655
										1264.66	61.658		1264.66	57.047
										1264.85	61.945		1264.85	56.805
										1265.05	61.978		1265.05	56.038
										1265.24	61.792		1265.24	56.081
										1265.43	61.359		1265.43	56.221
										1265.62	61.401		1265.62	55.943
										1265.82	62.071		1265.82	55.893
										1266.01	62.514		1266.01	56.018
										1266.2	62.452		1266.2	56.219
										1266.4	62.039		1266.4	55.999
										1266.59	61.887		1266.59	55.612
										1266.78	61.416		1266.78	55.578
										1266.97	60.419		1266.97	55.286
										1267.17	60.227		1267.17	55.162
										1267.36	60.594		1267.36	55.388
										1267.55	61.167		1267.55	55.389
										1267.75	61.647		1267.75	55.437
										1267.94	61.667		1267.94	55.9
										1268.13	61.706		1268.13	56.277
										1268.33	62.09		1268.33	55.981
										1268.52	62.396		1268.52	55.768
										1268.71	62.604		1268.71	56.014
										1268.9	62.65		1268.9	56.22
										1269.1	62.292		1269.1	56.247
										1269.29	61.984		1269.29	55.927
										1269.48	62.059		1269.48	55.533
										1269.68	62.183		1269.68	55.37
										1269.87	61.994		1269.87	55.408
										1270.06	61.789		1270.06	55.713
										1270.25	61.853		1270.25	55.776
										1270.45	61.934		1270.45	55.55
										1270.64	61.613		1270.64	55.488
										1270.83	61.302		1270.83	55.561
										1271.03	61.451		1271.03	55.924
										1271.22	61.953		1271.22	56.278
										1271.41	62.087		1271.41	55.957
										1271.61	61.537		1271.61	55.132
										1271.8	61.053		1271.8	54.758
										1271.99	60.868		1271.99	54.999
										1272.18	60.903		1272.18	55.114
										1272.38	61.362		1272.38	54.951
										1272.57	61.85		1272.57	55.042
										1272.76	61.962		1272.76	55.462
										1272.96	61.981		1272.96	55.761
										1273.15	62.073		1273.15	55.918
										1273.34	61.745		1273.34	56.098
										1273.53	61.361		1273.53	56.368
										1273.73	61.425		1273.73	56.348
										1273.92	61.578		1273.92	55.989
										1274.11	61.238		1274.11	55.814
										1274.31	60.708		1274.31	55.828
										1274.5	60.95		1274.5	55.774
										1274.69	61.412		1274.69	55.648
										1274.89	61.333		1274.89	55.469
										1275.08	61.205		1275.08	55.489
										1275.27	61.501		1275.27	55.562
										1275.46	61.759		1275.46	55.616
										1275.66	61.717		1275.66	55.673
										1275.85	61.72		1275.85	55.729
										1276.04	61.964		1276.04	55.989
										1276.24	61.833		1276.24	56.041
										1276.43	61.348		1276.43	55.896
										1276.62	61.212		1276.62	55.748
										1276.81	61.552		1276.81	55.588
										1277.01	61.657		1277.01	55.857
										1277.2	61.475		1277.2	56.28
										1277.39	61.845		1277.39	56.077
										1277.59	62.236		1277.59	55.623
										1277.78	62.063		1277.78	55.649
										1277.97	61.879		1277.97	55.834
										1278.17	61.744		1278.17	55.536
										1278.36	61.252		1278.36	55.089
										1278.55	61.091		1278.55	55.263
										1278.74	61.42		1278.74	55.844
										1278.94	61.633		1278.94	56.12
										1279.13	61.535		1279.13	55.921
										1279.32	61.552		1279.32	55.406
										1279.52	61.766		1279.52	54.686
										1279.71	61.777		1279.71	54.561
										1279.9	61.559		1279.9	55.073
										1280.09	61.468		1280.09	55.453
										1280.29	61.649		1280.29	55.874
										1280.48	61.634		1280.48	56.108
										1280.67	61.443		1280.67	55.863
										1280.87	61.315		1280.87	55.72
										1281.06	61.282		1281.06	55.511
										1281.25	60.84		1281.25	55.355
										1281.45	60.348		1281.45	55.682
										1281.64	60.435		1281.64	55.898
										1281.83	61.05		1281.83	55.872
										1282.02	61.563		1282.02	56.169
										1282.22	61.339		1282.22	56.438
										1282.41	61.36		1282.41	56.176
										1282.6	61.844		1282.6	55.97
										1282.8	61.86		1282.8	56.128
										1282.99	61.669		1282.99	56.117
										1283.18	61.626		1283.18	55.899
										1283.37	61.278		1283.37	55.708
										1283.57	60.903		1283.57	55.67
										1283.76	61.097		1283.76	55.743
										1283.95	61.359		1283.95	55.852
										1284.15	61.269		1284.15	56.195
										1284.34	61.243		1284.34	56.421
										1284.53	61.235		1284.53	56.588
										1284.73	60.98		1284.73	56.663
										1284.92	60.743		1284.92	56.22
										1285.11	60.768		1285.11	55.815
										1285.3	61.192		1285.3	55.65
										1285.5	61.567		1285.5	55.675
										1285.69	61.416		1285.69	55.966
										1285.88	61.207		1285.88	56.07
										1286.08	61.246		1286.08	56.002
										1286.27	61.239		1286.27	56.098
										1286.46	61.119		1286.46	56.528
										1286.65	61.091		1286.65	56.637
										1286.85	61.434		1286.85	56.091
										1287.04	61.785		1287.04	55.722
										1287.23	61.639		1287.23	55.635
										1287.43	61.164		1287.43	55.589
										1287.62	60.659		1287.62	55.785
										1287.81	60.315		1287.81	56.018
										1288.01	60.446		1288.01	56.24
										1288.2	61.192		1288.2	56.031
										1288.39	61.647		1288.39	55.458
										1288.58	61.497		1288.58	55.313
										1288.78	61.266		1288.78	55.583
										1288.97	61.508		1288.97	55.647
										1289.16	61.918		1289.16	55.64
										1289.36	61.869		1289.36	56.009
										1289.55	61.553		1289.55	56.037
										1289.74	61.222		1289.74	55.672
										1289.93	60.941		1289.93	55.443
										1290.13	60.734		1290.13	55.469
										1290.32	60.71		1290.32	55.791
										1290.51	60.751		1290.51	55.993
										1290.71	60.772		1290.71	56.143
										1290.9	60.865		1290.9	56.701
										1291.09	61.139		1291.09	56.911
										1291.29	61.185		1291.29	56.574
										1291.48	61.076		1291.48	56.407
										1291.67	61.381		1291.67	56.432
										1291.86	61.589		1291.86	56.277
										1292.06	61.443		1292.06	55.765
										1292.25	61.064		1292.25	55.607
										1292.44	60.93		1292.44	55.799
										1292.64	61.387		1292.64	55.553
										1292.83	61.638		1292.83	55.093
										1293.02	61.722		1293.02	55.105
										1293.21	61.741		1293.21	55.179
										1293.41	61.523		1293.41	54.966
										1293.6	61.258		1293.6	55.15
										1293.79	60.412		1293.79	55.682
										1293.99	59.555		1293.99	55.966
										1294.18	59.778		1294.18	56.007
										1294.37	60.446		1294.37	55.873
										1294.57	60.781		1294.57	55.667
										1294.76	60.839		1294.76	55.615
										1294.95	60.661		1294.95	55.727
										1295.14	60.484		1295.14	55.594
										1295.34	60.766		1295.34	55.463
										1295.53	61.123		1295.53	55.522
										1295.72	61.149		1295.72	55.332
										1295.92	61.011		1295.92	55.16
										1296.11	60.863		1296.11	55.344
										1296.3	60.741		1296.3	55.453
										1296.49	60.73		1296.49	55.376
										1296.69	60.916		1296.69	55.406
										1296.88	61.29		1296.88	55.47
										1297.07	61.348		1297.07	55.424
										1297.27	60.857		1297.27	55.239
										1297.46	60.707		1297.46	55.126
										1297.65	60.888		1297.65	55.456
										1297.85	60.751		1297.85	55.984
										1298.04	60.851		1298.04	56.217
										1298.23	60.951		1298.23	56.151
										1298.42	60.86		1298.42	56.11
										1298.62	61.177		1298.62	56.025
										1298.81	61.36		1298.81	55.715
										1299	60.991		1299	55.546
										1299.2	60.652		1299.2	55.53
										1299.39	60.67		1299.39	55.472
										1299.58	60.762		1299.58	55.482
										1299.77	60.783		1299.77	55.711
										1299.97	60.775		1299.97	55.991
										1300.16	60.818		1300.16	55.756
										1300.35	61.185		1300.35	55.198
										1300.55	61.373		1300.55	55.316
										1300.74	61.016		1300.74	55.809
										1300.93	60.642		1300.93	55.78
										1301.13	60.468		1301.13	55.544
										1301.32	60.303		1301.32	55.288
										1301.51	60.283		1301.51	54.97
										1301.7	60.41		1301.7	55.013
										1301.9	60.602		1301.9	55.226
										1302.09	60.785		1302.09	55.375
										1302.28	60.883		1302.28	55.639
										1302.48	60.904		1302.48	55.599
										1302.67	60.878		1302.67	55.299
										1302.86	60.645		1302.86	55.405
										1303.05	60.187		1303.05	55.662
										1303.25	60.255		1303.25	55.778
										1303.44	60.953		1303.44	55.956
										1303.63	61.27		1303.63	55.987
										1303.83	61.053		1303.83	55.801
										1304.02	61.007		1304.02	55.867
										1304.21	61.044		1304.21	56.289
										1304.41	60.609		1304.41	56.488
										1304.6	60.209		1304.6	56.107
										1304.79	60.594		1304.79	55.65
										1304.98	61.139		1304.98	55.434
										1305.18	61.048		1305.18	55.387
										1305.37	60.758		1305.37	55.31
										1305.56	60.898		1305.56	55.129
										1305.76	61.035		1305.76	55.248
										1305.95	60.922		1305.95	55.6
										1306.14	60.884		1306.14	55.716
										1306.33	60.801		1306.33	55.833
										1306.53	60.747		1306.53	56.098
										1306.72	60.855		1306.72	55.974
										1306.91	60.712		1306.91	55.537
										1307.11	60.398		1307.11	55.529
										1307.3	60.466		1307.3	55.941
										1307.49	60.635		1307.49	56.1
										1307.69	60.259		1307.69	56.023
										1307.88	59.902		1307.88	55.907
										1308.07	60.234		1308.07	55.838
										1308.26	60.681		1308.26	55.967
										1308.46	60.531		1308.46	56.087
										1308.65	60.202		1308.65	55.751
										1308.84	60.351		1308.84	55.111
										1309.04	60.542		1309.04	54.978
										1309.23	60.372		1309.23	55.394
										1309.42	60.33		1309.42	55.712
										1309.61	60.677		1309.61	55.631
										1309.81	60.978		1309.81	55.327
										1310	60.793		1310	55.09
										1310.19	60.39		1310.19	55.051
										1310.39	60.431		1310.39	55.143
										1310.58	60.838		1310.58	55.439
										1310.77	60.848		1310.77	55.708
										1310.97	60.524		1310.97	55.874
										1311.16	60.527		1311.16	55.968
										1311.35	60.711		1311.35	55.85
										1311.54	60.504		1311.54	55.881
										1311.74	60.127		1311.74	55.903
										1311.93	60.133		1311.93	55.507
										1312.12	60.434		1312.12	55.484
										1312.32	60.698		1312.32	55.919
										1312.51	60.683		1312.51	55.813
										1312.7	60.397		1312.7	55.321
										1312.89	60.386		1312.89	55.042
										1313.09	60.752		1313.09	55.39
										1313.28	61.086		1313.28	56.103
										1313.47	61.164		1313.47	56.17
										1313.67	60.855		1313.67	55.78
										1313.86	60.564		1313.86	55.734
										1314.05	60.747		1314.05	55.975
										1314.25	61.025		1314.25	56.195
										1314.44	61.131		1314.44	56.182
										1314.63	61.033		1314.63	55.775
										1314.82	60.76		1314.82	55.584
										1315.02	60.629		1315.02	55.848
										1315.21	60.711		1315.21	55.959
										1315.4	61.084		1315.4	55.813
										1315.6	61.321		1315.6	55.667
										1315.79	60.968		1315.79	55.483
										1315.98	60.612		1315.98	55.49
										1316.17	60.419		1316.17	55.86
										1316.37	60.2		1316.37	56.152
										1316.56	60.45		1316.56	56.207
										1316.75	61.055		1316.75	56.125
										1316.95	61.001		1316.95	56.091
										1317.14	60.35		1317.14	55.972
										1317.33	60.034		1317.33	55.674
										1317.53	60.37		1317.53	55.406
										1317.72	61.016		1317.72	55.215
										1317.91	61.411		1317.91	55.004
										1318.1	61.35		1318.1	55.043
										1318.3	61.107		1318.3	55.723
										1318.49	60.967		1318.49	56.394
										1318.68	60.92		1318.68	56.365
										1318.88	61.012		1318.88	55.949
										1319.07	61.184		1319.07	55.802
										1319.26	61.07		1319.26	55.832
										1319.45	60.944		1319.45	55.553
										1319.65	61.093		1319.65	55.244
										1319.84	60.952		1319.84	55.238
										1320.03	60.609		1320.03	55.434
										1320.23	60.454		1320.23	55.465
										1320.42	60.366		1320.42	55.517
										1320.61	60.433		1320.61	55.85
										1320.81	60.454		1320.81	55.988
										1321	60.237		1321	55.659
										1321.19	60.17		1321.19	55.247
										1321.38	60.398		1321.38	55.245
										1321.58	60.654		1321.58	55.37
										1321.77	60.745		1321.77	55.39
										1321.96	60.673		1321.96	55.427
										1322.16	60.565		1322.16	55.265
										1322.35	60.595		1322.35	55.035
										1322.54	60.583		1322.54	55.184
										1322.73	60.411		1322.73	55.488
										1322.93	60.207		1322.93	55.429
										1323.12	60.066		1323.12	55.218
										1323.31	60.148		1323.31	55.242
										1323.51	60.411		1323.51	55.593
										1323.7	60.549		1323.7	56.076
										1323.89	60.456		1323.89	56.263
										1324.09	60.356		1324.09	55.942
										1324.28	60.389		1324.28	55.575
										1324.47	60.62		1324.47	55.613
										1324.66	60.908		1324.66	55.738
										1324.86	60.854		1324.86	55.876
										1325.05	60.534		1325.05	55.903
										1325.24	60.564		1325.24	55.633
										1325.44	60.704		1325.44	55.429
										1325.63	60.336		1325.63	55.369
										1325.82	59.938		1325.82	55.314
										1326.01	59.95		1326.01	55.153
										1326.21	59.96		1326.21	54.922
										1326.4	59.902		1326.4	54.832
										1326.59	60.353		1326.59	55.074
										1326.79	60.917		1326.79	55.394
										1326.98	60.648		1326.98	55.448
										1327.17	60.177		1327.17	55.418
										1327.37	60.331		1327.37	55.445
										1327.56	60.705		1327.56	55.519
										1327.75	60.862		1327.75	55.614
										1327.94	60.705		1327.94	55.67
										1328.14	60.338		1328.14	55.896
										1328.33	59.931		1328.33	56.366
										1328.52	59.724		1328.52	56.431
										1328.72	59.947		1328.72	56.042
										1328.91	60.279		1328.91	55.892
										1329.1	60.457		1329.1	55.855
										1329.29	60.614		1329.29	55.546
										1329.49	60.484		1329.49	55.288
										1329.68	60.039		1329.68	55.3
										1329.87	59.879		1329.87	55.257
										1330.07	59.934		1330.07	55.229
										1330.26	59.83		1330.26	55.656
										1330.45	59.794		1330.45	55.943
										1330.65	60.126		1330.65	55.564
										1330.84	60.53		1330.84	55.072
										1331.03	60.52		1331.03	54.843
										1331.22	60.175		1331.22	54.93
										1331.42	59.97		1331.42	55.17
										1331.61	59.994		1331.61	55.357
										1331.8	60.075		1331.8	55.498
										1332	60.139		1332	55.524
										1332.19	60.075		1332.19	55.458
										1332.38	60.087		1332.38	55.397
										1332.57	60.415		1332.57	55.312
										1332.77	60.746		1332.77	55.197
										1332.96	60.711		1332.96	55.184
										1333.15	60.621		1333.15	55.341
										1333.35	60.702		1333.35	55.463
										1333.54	60.783		1333.54	55.587
										1333.73	60.718		1333.73	55.826
										1333.93	60.328		1333.93	56.121
										1334.12	59.951		1334.12	56.254
										1334.31	60.026		1334.31	56.133
										1334.5	60.1		1334.5	56.033
										1334.7	59.853		1334.7	56.047
										1334.89	59.85		1334.89	55.944
										1335.08	60.266		1335.08	55.653
										1335.28	60.627		1335.28	55.387
										1335.47	60.802		1335.47	55.208
										1335.66	60.875		1335.66	54.954
										1335.85	60.758		1335.85	54.787
										1336.05	60.541		1336.05	54.939
										1336.24	60.336		1336.24	55.196
										1336.43	60.246		1336.43	55.238
										1336.63	60.16		1336.63	55.167
										1336.82	59.726		1336.82	55.311
										1337.01	59.39		1337.01	55.657
										1337.21	59.688		1337.21	55.854
										1337.4	60.199		1337.4	55.578
										1337.59	60.333		1337.59	55.126
										1337.78	60.282		1337.78	55.197
										1337.98	60.438		1337.98	55.625
										1338.17	60.408		1338.17	55.696
										1338.36	60.087		1338.36	55.309
										1338.56	59.929		1338.56	54.949
										1338.75	59.837		1338.75	55.153
										1338.94	59.628		1338.94	55.748
										1339.13	59.68		1339.13	56.009
										1339.33	59.991		1339.33	55.801
										1339.52	60.198		1339.52	55.575
										1339.71	60.318		1339.71	55.52
										1339.91	60.309		1339.91	55.607
										1340.1	60.156		1340.1	55.855
										1340.29	59.913		1340.29	56.091
										1340.49	59.645		1340.49	56.042
										1340.68	59.592		1340.68	55.853
										1340.87	59.887		1340.87	55.716
										1341.06	60.303		1341.06	55.508
										1341.26	60.424		1341.26	55.454
										1341.45	60.224		1341.45	55.625
										1341.64	59.938		1341.64	55.605
										1341.84	59.715		1341.84	55.428
										1342.03	59.749		1342.03	55.365
										1342.22	59.902		1342.22	55.406
										1342.41	59.897		1342.41	55.47
										1342.61	59.854		1342.61	55.473
										1342.8	59.779		1342.8	55.547
										1342.99	59.598		1342.99	55.81
										1343.19	59.551		1343.19	55.884
										1343.38	59.658		1343.38	55.69
										1343.57	59.75		1343.57	55.638
										1343.77	59.836		1343.77	55.641
										1343.96	59.953		1343.96	55.432
										1344.15	60.133		1344.15	55.149
										1344.34	60.101		1344.34	55.149
										1344.54	59.835		1344.54	55.481
										1344.73	59.838		1344.73	55.658
										1344.92	59.984		1344.92	55.492
										1345.12	59.929		1345.12	55.323
										1345.31	59.888		1345.31	55.262
										1345.5	59.955		1345.5	55.139
										1345.69	60.035		1345.69	54.957
										1345.89	60.167		1345.89	54.99
										1346.08	60.291		1346.08	55.294
										1346.27	60.374		1346.27	55.492
										1346.47	60.37		1346.47	55.474
										1346.66	60.24		1346.66	55.469
										1346.85	60.239		1346.85	55.502
										1347.05	60.378		1347.05	55.496
										1347.24	60.352		1347.24	55.526
										1347.43	60.234		1347.43	55.743
										1347.62	60.168		1347.62	55.953
										1347.82	60.045		1347.82	55.778
										1348.01	59.886		1348.01	55.357
										1348.2	59.964		1348.2	55.019
										1348.4	60.213		1348.4	54.845
										1348.59	60.302		1348.59	54.808
										1348.78	60.399		1348.78	54.924
										1348.97	60.412		1348.97	55.206
										1349.17	60.182		1349.17	55.535
										1349.36	60.043		1349.36	55.761
										1349.55	59.893		1349.55	55.813
										1349.75	59.626		1349.75	55.675
										1349.94	59.544		1349.94	55.452
										1350.13	59.527		1350.13	55.311
										1350.33	59.455		1350.33	55.247
										1350.52	59.565		1350.52	55.13
										1350.71	59.758		1350.71	54.973
										1350.9	59.868		1350.9	54.878
										1351.1	59.721		1351.1	54.901
										1351.29	59.295		1351.29	55.09
										1351.48	59.206		1351.48	55.343
										1351.68	59.649		1351.68	55.422
										1351.87	59.944		1351.87	55.275
										1352.06	59.661		1352.06	54.988
										1352.25	59.365		1352.25	54.774
										1352.45	59.522		1352.45	54.963
										1352.64	59.828		1352.64	55.287
										1352.83	60.104		1352.83	55.171
										1353.03	60.223		1353.03	54.789
										1353.22	60.01		1353.22	54.66
										1353.41	59.707		1353.41	54.844
										1353.61	59.64		1353.61	55.048
										1353.8	59.703		1353.8	55.163
										1353.99	59.664		1353.99	55.331
										1354.18	59.599		1354.18	55.419
										1354.38	59.672		1354.38	55.192
										1354.57	59.915		1354.57	54.959
										1354.76	60.235		1354.76	55.214
										1354.96	60.288		1354.96	55.771
										1355.15	60.064		1355.15	56.055
										1355.34	59.786		1355.34	55.943
										1355.53	59.597		1355.53	55.713
										1355.73	59.776		1355.73	55.588
										1355.92	59.952		1355.92	55.524
										1356.11	59.781		1356.11	55.365
										1356.31	59.749		1356.31	55.181
										1356.5	59.853		1356.5	55.155
										1356.69	59.831		1356.69	55.285
										1356.89	59.84		1356.89	55.41
										1357.08	59.749		1357.08	55.453
										1357.27	59.624		1357.27	55.463
										1357.46	59.827		1357.46	55.473
										1357.66	60.119		1357.66	55.464
										1357.85	59.997		1357.85	55.32
										1358.04	59.763		1358.04	55.018
										1358.24	59.843		1358.24	54.816
										1358.43	59.734		1358.43	54.801
										1358.62	59.291		1358.62	54.761
										1358.81	59.232		1358.81	54.744
										1359.01	59.61		1359.01	54.912
										1359.2	59.735		1359.2	55.113
										1359.39	59.503		1359.39	55.182
										1359.59	59.37		1359.59	55.225
										1359.78	59.288		1359.78	55.373
										1359.97	59.118		1359.97	55.57
										1360.17	59.092		1360.17	55.676
										1360.36	59.188		1360.36	55.655
										1360.55	59.164		1360.55	55.634
										1360.74	58.996		1360.74	55.61
										1360.94	59.038		1360.94	55.425
										1361.13	59.412		1361.13	55.226
										1361.32	59.655		1361.32	55.312
										1361.52	59.688		1361.52	55.622
										1361.71	59.838		1361.71	55.857
										1361.9	60.045		1361.9	55.959
										1362.09	60.014		1362.09	56.044
										1362.29	59.72		1362.29	56.022
										1362.48	59.448		1362.48	55.781
										1362.67	59.254		1362.67	55.525
										1362.87	59.19		1362.87	55.463
										1363.06	59.319		1363.06	55.57
										1363.25	59.418		1363.25	55.661
										1363.45	59.411		1363.45	55.586
										1363.64	59.396		1363.64	55.403
										1363.83	59.35		1363.83	55.269
										1364.02	59.278		1364.02	55.255
										1364.22	59.526		1364.22	55.393
										1364.41	60.16		1364.41	55.597
										1364.6	60.283		1364.6	55.546
										1364.8	59.677		1364.8	55.174
										1364.99	59.207		1364.99	54.949
										1365.18	59.178		1365.18	55.144
										1365.37	59.537		1365.37	55.432
										1365.57	59.795		1365.57	55.419
										1365.76	59.654		1365.76	55.2
										1365.95	59.427		1365.95	55.116
										1366.15	59.395		1366.15	55.226
										1366.34	59.442		1366.34	55.331
										1366.53	59.412		1366.53	55.356
										1366.73	59.456		1366.73	55.373
										1366.92	59.511		1366.92	55.433
										1367.11	59.37		1367.11	55.568
										1367.3	59.257		1367.3	55.741
										1367.5	59.401		1367.5	55.82
										1367.69	59.623		1367.69	55.731
										1367.88	59.689		1367.88	55.497
										1368.08	59.744		1368.08	55.238
										1368.27	59.909		1368.27	55.121
										1368.46	59.813		1368.46	55.14
										1368.65	59.498		1368.65	55.188
										1368.85	59.477		1368.85	55.264
										1369.04	59.601		1369.04	55.387
										1369.23	59.56		1369.23	55.474
										1369.43	59.549		1369.43	55.476
										1369.62	59.717		1369.62	55.415
										1369.81	59.748		1369.81	55.331
										1370.01	59.527		1370.01	55.296
										1370.2	59.413		1370.2	55.291
										1370.39	59.497		1370.39	55.21
										1370.58	59.617		1370.58	55.097
										1370.78	59.418		1370.78	55.139
										1370.97	58.871		1370.97	55.347
										1371.16	58.579		1371.16	55.485
										1371.36	58.757		1371.36	55.437
										1371.55	58.98		1371.55	55.384
										1371.74	58.897		1371.74	55.484
										1371.93	58.821		1371.93	55.589
										1372.13	58.964		1372.13	55.576
										1372.32	58.882		1372.32	55.584
										1372.51	58.631		1372.51	55.66
										1372.71	58.815		1372.71	55.596
										1372.9	59.411		1372.9	55.32
										1373.09	59.895		1373.09	55.095
										1373.29	60.028		1373.29	55.09
										1373.48	59.966		1373.48	55.181
										1373.67	59.891		1373.67	55.245
										1373.86	59.674		1373.86	55.249
										1374.06	59.392		1374.06	55.152
										1374.25	59.345		1374.25	54.979
										1374.44	59.533		1374.44	54.92
										1374.64	59.762		1374.64	55.064
										1374.83	59.855		1374.83	55.237
										1375.02	59.727		1375.02	55.315
										1375.21	59.453		1375.21	55.349
										1375.41	59.204		1375.41	55.369
										1375.6	59.044		1375.6	55.315
										1375.79	58.896		1375.79	55.157
										1375.99	58.799		1375.99	54.977
										1376.18	58.877		1376.18	54.865
										1376.37	59.099		1376.37	54.833
										1376.57	59.433		1376.57	54.887
										1376.76	59.875		1376.76	55.038
										1376.95	60.103		1376.95	55.135
										1377.14	59.849		1377.14	55.047
										1377.34	59.305		1377.34	54.994
										1377.53	58.796		1377.53	55.139
										1377.72	58.706		1377.72	55.274
										1377.92	59.049		1377.92	55.264
										1378.11	59.259		1378.11	55.227
										1378.3	59.175		1378.3	55.207
										1378.49	59.17		1378.49	55.148
										1378.69	59.256		1378.69	55.083
										1378.88	59.178		1378.88	55.079
										1379.07	59.002		1379.07	55.124
										1379.27	58.925		1379.27	55.17
										1379.46	58.955		1379.46	55.174
										1379.65	59.098		1379.65	55.146
										1379.85	59.342		1379.85	55.229
										1380.04	59.441		1380.04	55.506
										1380.23	59.428		1380.23	55.717
										1380.42	59.597		1380.42	55.503
										1380.62	59.643		1380.62	55.003
										1380.81	59.284		1380.81	54.785
										1381	59.083		1381	55.026
										1381.2	59.121		1381.2	55.39
										1381.39	59.073		1381.39	55.52
										1381.58	59.063		1381.58	55.324
										1381.77	59.242		1381.77	55.026
										1381.97	59.442		1381.97	54.931
										1382.16	59.626		1382.16	55.138
										1382.35	59.837		1382.35	55.46
										1382.55	59.79		1382.55	55.516
										1382.74	59.381		1382.74	55.168
										1382.93	59.081		1382.93	54.818
										1383.13	59.091		1383.13	54.881
										1383.32	59.292		1383.32	55.204
										1383.51	59.487		1383.51	55.34
										1383.7	59.405		1383.7	55.211
										1383.9	59.065		1383.9	55.071
										1384.09	58.824		1384.09	55.014
										1384.28	58.853		1384.28	55.005
										1384.48	58.965		1384.48	55.11
										1384.67	58.971		1384.67	55.284
[truncated: 18,749 more rows]

## Sheet: Fig5b
Fig5b
	TBC	Int. Reflectivity / Thickness	Int. Reflectivity / Area Density
		µm\+(-1)	kg\+(-1) m\+(2)
		N/D	N/M
	GZ-PhG (1200°C)	0.02689	11134.8
	GZ-PhG (1400°C)	0.02572	10649.7
	Mullite-PhG [5]	0.02537	17582.5
	YSZ-PhG [7]	0.01582	7410.71
	YSZ-PhG* [43]	0.00796	2375.41
	YSZ-APS [41]	0.00387	848.86
	GZ-APS [42]	0.00654	1109.56
	YSZ-EB-PVD [40]	0.00258	529.428
	YSZ-EB-PVD** [40]	0.00317	649.113

## Sheet: Fig6a
Fig6a
	with GZ-PhG				without GZ-PhG
	Time	Temperature	Temperature		Time	Temperature	Temperature
	s	°C	°C		s	°C	°C
		Flame	BackSide			Flame	BackSide
	-3	100.2	50.1		-9	144.9	91.9
	-2	100.2	50.1		-8	145.1	92
	-1	100	50.3		-7	144.8	92
	-31	100	50.3		-6	617.1	92
	-30	612.2	50.5		-5	834	92.2
	-29	774.3	50.7		-4	892.9	92.5
	-28	851	50.9		-3	910.8	93.2
	-27	893.6	51.2		-2	914.9	93.8
	-26	902.9	51.8		-1	924	95.4
	-25	907.1	52.3		0	943.4	100.5
	-24	915.8	52.7		1	961	103
	-23	926.6	54.2		2	961	105
	-22	929.4	58.3		3	960.9	107.4
	-21	928.5	58.7		4	970.4	110
	-20	934.8	59.4		5	970.6	112.9
	-19	938.5	60.2		6	981.5	115.8
	-18	946.7	61		7	987	118.6
	-17	951.4	66.4		8	988.2	121.2
	-16	964.2	67		9	988.2	124
	-15	964.2	67.2		10	988.2	127.1
	-14	961.5	70.6		11	992.3	130.5
	-13	964.8	73.9		12	1003.9	136.7
	-12	969.1	74.7		13	1003.9	136.7
	-11	977	75.4		14	1009.9	140.1
	-10	976.6	75.9		15	1013.5	143.4
	-9	981.3	76.1		16	1025.3	149.9
	-8	981.1	81.6		17	1025.3	149.9
	-7	986.7	82.5		18	1023	153.1
	-6	986.3	85.9		19	1028.6	156.2
	-5	983.6	86.7		20	1028.6	156.5
	-4	984.4	90.7		21	1029.9	160.1
	-3	984.4	93		22	1034.2	163.1
	-2	989.2	95.8		23	1036.3	166.8
	-1	991.7	96.2		24	1033.2	169.6
	0	991.7	98.9		25	1040.5	172.6
	1	995.8	101.7		26	1039.2	174.7
	2	997.7	104.8		27	1039.1	177.8
	3	1003	107.6		28	1034.8	182.1
	4	1002	109.5		29	1043.1	186.2
	5	1009	110.7		30	1046.6	189.2
	6	1007	114.1		31	1044.1	192.4
	7	1007	114.4		32	1044.1	196.3
	8	1013	117.2		33	1048.3	199.2
	9	1017	119.6		34	1048.3	201.7
	10	1014	119.8		35	1048	204
	11	1014	123.2		36	1050.5	206.6
	12	1019	126.1		37	1052.2	211.1
	13	1019	128.4		38	1053.8	213.6
	14	1019	130.6		39	1061.1	217.1
	15	1026	130.8		40	1057.8	219.2
	16	1023	134.7		41	1057.6	222.4
	17	1029	135.1		42	1061.9	226
	18	1028	135.5		43	1065.9	230
	19	1031	140.7		44	1065.9	230
	20	1030	141.2		45	1064.4	235.1
	21	1036	143.4		46	1066.9	237.9
	22	1038	147.6		47	1076.5	240.1
	23	1039	147.7		48	1074.2	243.6
	24	1039	150.1		49	1071.5	246.8
	25	1043	153.7		50	1070	250.5
	26	1049	153.7		51	1073.5	252.7
	27	1045	158.1		52	1076.8	255.7
	28	1045	161.8		53	1083.7	259.1
	29	1052	161.9		54	1083.6	262.9
	30	1053	164.3		55	1092.1	266.2
	31	1046	167.1		56	1087.2	266.1
	32	1056	167.4		57	1091.6	270.1
	33	1057	171.4		58	1089.7	272.4
	34	1057	173		59	1092.8	276
	35	1053	174.2		60	1093.8	279.5
	36	1053	177.8		61	1098.2	283
	37	1053	177.7		62	1101.1	286.2
	38	1055	180.1		63	1097.3	289.6
	39	1060	182.3		64	1098.4	292.8
	40	1060	182.4		65	1097.1	296.5
	41	1060	185.2		66	1097.1	296.5
	42	1070	185.4		67	1098.5	299.5
	43	1070	188.6		68	1098.5	302.5
	44	1076	191.5		69	1105.5	304.9
	45	1078	193		70	1106.7	308
	46	1076	193.6		71	1111.7	307.8
	47	1081	197.8		72	1114.2	311.6
	48	1079	199.3		73	1114.2	311.9
	49	1079	200.7		74	1118.1	317.8
	50	1079	204.3		75	1118	320.8
	51	1082	204.7		76	1120.5	321.2
	52	1079	208.8		77	1122.7	321.7
	53	1081	208.9		78	1122.7	325.9
	54	1086	208.9		79	1123.7	329
	55	1087	211.2		80	1125.7	332
	56	1087	215.4		81	1117.3	335.9
	57	1087	215.4		82	1117.2	338.2
	58	1092	215.8		83	1117.2	340.7
	59	1098	218.9		84	1114.3	341
	60	1102	219.3		85	1114.3	344.5
	61	1104	219.4		86	1120.7	345
	62	1100	219.8		87	1124.9	348.1
	63	1101	224.4		88	1123.5	350.3
	64	1093	226		89	1123.6	350.2
	65	1093	227.8		90	1128.8	352
	66	1099	228.3		91	1124.2	357.8
	67	1113	231.3		92	1127.6	360.7
	68	1112	231.8		93	1130.7	362.3
	69	1119	232.7		94	1133.6	364.3
	70	1119	232.6		95	1126	368.3
	71	1119	232.7		96	1126.3	370.1
	72	1123	233.2		97	1129.8	372.6
	73	1118	237.9		98	1129.8	376.3
	74	1122	240.8		99	1132.1	377.9
	75	1117	242.7		100	1134.8	380
	76	1117	242.3		101	1134.8	380
	77	1119	242.2		102	1138.2	379
	78	1127	245.7		103	1138.2	379.4
	79	1119	247.2		104	1142.9	382
	80	1118	249.2		105	1142.9	383.9
	81	1125	252.5		106	1148.2	386.3
	82	1129	255.6		107	1146.1	389.5
	83	1126	255.6		108	1152.1	392
	84	1121	259.2		109	1151.7	392.2
	85	1126	259.1		110	1151.9	393.6
	86	1129	260.7		111	1148.3	393.7
	87	1124	261.1		112	1148.4	395.3
	88	1120	261.7		113	1148.5	399.1
	89	1118	262.1		114	1149.8	400.2
	90	1121	262.3		115	1148.6	403.2
	91	1117	262.8		116	1146.3	405
	92	1116	267.7		117	1150.8	406.7
	93	1122	270.6		118	1145.5	409.7
	94	1126	270.6		119	1145.5	409.7
	95	1129	272.5		120	1138.2	411.9
	96	1129	272.5		121	1143.5	414.5
	97	1129	272.7		122	1143.5	414.5
	98	1129	277		123	1145.9	414.5
	99	1129	277		124	1151	414.5
	100	1133	277		125	1145.4	419.6
	101	1131	278.9		126	1145.6	421
	102	1123	280.3		127	1145.1	419.7
	103	1128	282.4		128	1146.3	420
	104	1132	282.4		129	1146.1	423.1
	105	1133	287		130	1159.7	429.9
	106	1133	287		131	1159.7	429.9
	107	1135	286.9		132	1150.5	428.5
	108	1135	286.9		133	1148	433.1
	109	1133	291.3		134	1151	433.1
	110	1134	291		135	1153.4	433.1
	111	1133	290.6		136	1157	434.7
	112	1133	291.6		137	1159.6	438.1
	113	1138	292.8		138	1166.7	438.2
	114	1140	296.3		139	1167	438.7
	115	1138	297.3		140	1168.5	441
	116	1143	299.4		141	1171.1	444.3
	117	1144	300.6		142	1166.7	447.1
	118	1142	302.7		143	1169.8	447.3
	119	1142	302.7		144	1170	447.2
	120	1152	301.7		145	1166.9	450.5
	121	1152	301.7		146	1164.7	450.8
	122	1152	301.6		147	1166.4	448.7
	123	1151	303.7		148	1169	450.1
	124	1152	303.5		149	1170	453.6
	125	1148	303.5		150	1163.9	455.8
	126	1148	303.5		151	1167.2	456
	127	1154	306.9		152	1167.1	456.1
	128	1153	310		153	1162.4	459.2
	129	1151	310.2		154	1162.4	458.9
	130	1148	313.8		155	1164.7	461.1
	131	1143	313.9		156	1165.3	461.6
	132	1146	314.5		157	1158.7	461.4
	133	1139	315.1		158	1154.7	463.6
	134	1147	315.3		159	1154.8	463.5
	135	1147	315.7		160	1150.4	463.7
	136	1153	316.5		161	1161.4	465.7
	137	1158	320.6		162	1159.1	465.5
	138	1158	320.6		163	1164.8	470.3
	139	1156	322.6		164	1169.5	470.1
	140	1155	320.4		165	1169.3	470.1
	141	1157	320.6		166	1165.1	473.6
	142	1159	318.7		167	1165.1	473.9
	143	1157	322.4		168	1164.1	474.1
	144	1152	322.2		169	1170.1	474.2
	145	1155	325.5		170	1170.1	473.9
	146	1162	325.7		171	1170.1	476.2
	147	1158	326.9		172	1173.7	476.5
	148	1160	325.1		173	1172	478.4
	149	1160	325.1		174	1177.8	478.6
	150	1160	329.1		175	1177.8	478.5
	151	1162	327.6		176	1178.6	480.9
	152	1155	331.4		177	1178.7	480.5
	153	1164	331.4		178	1180.3	480.4
	154	1162	326.5		179	1177.3	484.5
	155	1160	331.7		180	1177.3	484.6
	156	1161	333.9		181	1174.6	486.1
	157	1161	333.9		182	1178.1	486
	158	1165	333.7		183	1178.1	486
	159	1165	333.7		184	1172.6	490
	160	1160	333.6		185	1170.8	490
	161	1166	336.5		186	1179.6	490.2
	162	1164	336.6		187	1180.9	490.2
	163	1158	336.7		188	1179.5	490.3
	164	1158	338.7		189	1175.1	493.4
	165	1162	338.5		190	1175.1	490.8
	166	1158	337		191	1175	492.1
	167	1161	341.8		192	1175	492
	168	1162	342		193	1170.8	493.8
	169	1154	339.4		194	1176.8	494
	170	1153	339.7		195	1169	497.3
	171	1154	340		196	1179.3	496.2
	172	1163	342.2		197	1179.3	497.8
	173	1163	342.4		198	1185.7	497.8
	174	1165	342.3		199	1181.7	500.4
	175	1169	345.2		200	1185.6	500.4
	176	1164	345.2		201	1180.9	503.3
	177	1171	345.1		202	1179.4	503.2
	178	1171	345		203	1182.7	501.6
	179	1170	345.9		204	1181.7	504
	180	1168	345.8		205	1179.8	503.8
	181	1178	343.7		206	1184.6	503.9
	182	1179	349.4		207	1184.6	506.2
	183	1184	349.7		208	1180.8	508
	184	1177	349.7		209	1185.2	508
	185	1177	352.5		210	1184.8	507.8
	186	1176	353.9		211	1177.4	507.7
	187	1180	353.9		212	1176.2	507.4
	188	1180	356.8		213	1182.6	507.7
	189	1179	358		214	1187.9	511.3
	190	1178	358		215	1187.9	511.3
	191	1178	357.9		216	1192.7	511.5
	192	1181	357.9		217	1187.8	511.6
	193	1182	358.6		218	1180.2	513.9
	194	1182	358.9		219	1180.2	513.9
	195	1175	361.3		220	1181.2	514.4
	196	1179	361		221	1181.2	514.4
	197	1179	362		222	1186.7	516.2
	198	1183	362		223	1177.6	516.4
	199	1181	363.2		224	1181.7	514.8
	200	1181	363.2		225	1181.7	514.8
	201	1176	363.9		226	1169.3	517.7
	202	1176	363.9		227	1169.3	517.7
	203	1181	362.3		228	1183.2	517.8
	204	1181	362.3		229	1188.6	518.1
	205	1186	364.8		230	1188.6	518.5
	206	1180	363.1		231	1183.4	518.9
	207	1186	363.4		232	1189	522.1
	208	1186	363.5		233	1183.6	522.3
	209	1183	363.3		234	1183.6	522.3
	210	1192	363.4		235	1182	522.7
	211	1192	367		236	1187	522.4
	212	1185	365.5		237	1187	522.4
	213	1188	365.7		238	1189.6	522
	214	1187	368.8		239	1196.7	523.7
	215	1189	366.7		240	1187.8	525.3
	216	1191	367.8		241	1194.2	525.4
	217	1190	369.4		242	1194.4	525.4
	218	1188	369.6		243	1193.5	525.1
	219	1187	371.2		244	1197.6	521
	220	1187	371.2		245	1196.3	523.6
	221	1189	372.9		246	1198.9	527.6
	222	1189	372.9		247	1190.7	527.6
	223	1180	372.8		248	1190.7	527.6
	224	1186	372.6		249	1190.7	529.1
	225	1186	372.6		250	1193.6	528.9
	226	1192	372.2		251	1193.6	528.9
	227	1190	372.5		252	1195.6	528.8
	228	1185	372.6		253	1196.1	529.2
	229	1185	374.6		254	1194.7	530.6
	230	1180	374.6		255	1194.7	532.9
	231	1181	375.8		256	1187.6	534.4
	232	1181	377.9		257	1187.6	531.2
	233	1181	378		258	1193.6	533.1
	234	1183	378.1		259	1192.2	533.1
	235	1180	379.8		260	1192.2	533.1
	236	1182	379.7		261	1195.4	533.8
	237	1187	377.2		262	1195.4	533.8
	238	1192	381.1		263	1195.2	536.8
	239	1191	379.1		264	1195.2	536.8
	240	1184	382.2		265	1182	536.5
	241	1187	382.3		266	1180.6	534.5
	242	1187	382.4		267	1188.9	534.4
	243	1187	382.1		268	1183.4	534.7
	244	1193	380.5		269	1184.2	536
	245	1185	380.7		270	1184.1	533.2
	246	1179	381.1		271	1188.4	533.4
	247	1190	381.5		272	1188.4	533.4
	248	1190	381.5		273	1188.4	537.6
	249	1182	384.5		274	1187.3	536.4
	250	1184	384.8		275	1183.7	536.5
	251	1184	384.6		276	1167.9	536.2
	252	1190	387.1		277	1176.7	536.5
	253	1177	387		278	1188.3	538.5
	254	1177	387		279	1188.3	539
	255	1177	388.7		280	1188.3	539.5
	256	1180	387.1		281	1191.7	539.6
	257	1183	391.3		282	1194.3	539.5
	258	1186	391.3		283	1187.1	540.2
	259	1186	388.4		284	1181.3	543.1
	260	1186	388.3		285	1182.2	545
	261	1179	391.9		286	1185.9	545.4
	262	1183	390.2		287	1183.1	545.8
	263	1183	392.7		288	1185.6	545.9
	264	1186	392.4		289	1187.3	545.8
	265	1189	392.3		290	1187.3	546.2
	266	1185	390.8		291	1196.1	546.3
	267	1192	392.4		292	1191.1	546.2
	268	1183	392.5		293	1191.2	546.4
	269	1190	392.6		294	1188.1	546.5
	270	1187	392.6		295	1184.4	546.6
	271	1185	396.5		296	1190.7	544.2
	272	1190	393.7		297	1190.6	544.1
	273	1186	393.7		298	1189.5	545.4
	274	1186	396.7		299	1190.5	542.6
	275	1187	396.5		300	1196.7	545.8
	276	1172	393.8		301	1191.6	545.8
	277	1171	393.8		302	1192.7	547.1
	278	1173	397.2		303	1188.5	547.1
	279	1188	395.1		304	1194.9	547.3
	280	1175	395.1		305	1194.9	547.3
	281	1173	395		306	1194.9	549.1
	282	1187	397.5		307	1189.4	548.7
	283	1177	397.4		308	1189.4	548.7
	284	1194	397.7		309	1193.5	548.8
	285	1188	397.8		310	1187	548.8
	286	1188	396.8		311	1192	548.5
	287	1189	396.5		312	1187.1	548.5
	288	1189	396.7		313	1188.8	548.6
	289	1189	396.8		314	1188.8	548.4
	290	1187	397.2		315	1191.7	551
	291	1194	397		316	1191.6	545.3
	292	1191	398.3		317	1193	550.3
	293	1188	398.3		318	1193.4	550.4
	294	1188	398.4		319	1196.8	550.4
	295	1193	398.4		320	1195.4	550.8
	296	1193	398.4		321	1196.7	551
	297	1191	399.7		322	1196.7	554.8
	298	1191	399.7		323	1185.2	555.7
	299	1192	400		324	1189.6	555.3
	300	1192	400		325	1191.2	555
	301	1192	400.2		326	1191.2	554.9
	302	1196	401.8		327	1191.1	554.9
	303	1190	401.7		328	1196.3	555.5
	304	1191	401.7		329	1188.4	553.8
	305	1190	401.7		330	1188.4	553.8
	306	1188	403.9		331	1192.9	556.2
	307	1195	401.7		332	1192.9	556.2
	308	1196	404		333	1206.3	554.2
	309	1190	403.9		334	1206.3	554.2
	310	1192	402.3		335	1209.3	554.4
	311	1188	403.9		336	1209.1	552.7
	312	1189	404.1		337	1200.1	554.5
	313	1192	404.4		338	1205.1	554.3
	314	1196	404.6		339	1210.3	549.7
	315	1191	404.2		340	1206.4	553
	316	1198	402.4		341	1204.5	555.4
	317	1189	402.5		342	1200.3	555.8
	318	1185	404.8		343	1200.3	557.6
	319	1193	404.7		344	1203.4	554.8
	320	1196	403		345	1200	557.7
	321	1196	402.9		346	1198.6	557.5
	322	1196	402.9		347	1197.5	553.7
	323	1195	405.2		348	1197.7	556.4
	324	1189	405.2		349	1194.3	556.4
	325	1193	405.1		350	1191.2	556.6
	326	1195	405.1		351	1182.7	556.6
	327	1195	403		352	1186.3	553.9
	328	1195	404.3		353	1186.3	553.9
	329	1195	404.3		354	1202.1	558.9
	330	1196	402.9		355	1202.1	558.9
	331	1186	402.8		356	1205.2	557.1
	332	1181	402.7		357	1205.2	557.1
	333	1191	404.6		358	1206.9	557.5
	334	1191	404.6		359	1206.9	557.5
	335	1191	404.1		360	1200.8	557.8
	336	1191	404.1		361	1199.5	558
	337	1193	406.5		362	1201.5	558.4
	338	1193	406.5		363	1204	558.8
	339	1190	406.8		364	1202.4	558.5
	340	1190	406		365	1197.2	558.5
	341	1191	406		366	1203.9	556.1
	342	1194	406		367	1209.6	556.1
	343	1191	407.9		368	1206	557.6
	344	1189	407.9		369	1204.1	559
	345	1192	408.3		370	1204.1	559.4
	346	1190	408.5		371	1204.1	559.3
	347	1196	409		372	1201.1	559.3
	348	1199	408.9		373	1196.4	559.3
	349	1199	408.9		374	1206.3	561.3
	350	1189	410.8		375	1206.3	561.3
	351	1196	408		376	1201.3	561.1
	352	1202	408.4		377	1201.3	561.3
	353	1202	408.9		378	1208.2	560.9
	354	1197	409.1		379	1207.9	560.6
	355	1197	409.6		380	1206.3	560.6
	356	1193	412.3		381	1206.5	560.6
	357	1193	412.3		382	1206.7	560.7
	358	1190	412.4		383	1206.1	561.1
	359	1193	415.2		384	1207.3	559.4
	360	1193	415		385	1212.1	559.7
	361	1203	414.7		386	1213.2	562.1
	362	1200	414.6		387	1210.4	559.5
	363	1191	415		388	1205.5	559.7
	364	1188	412.6		389	1203.8	559.8
	365	1192	412.8		390	1202.3	563.1
	366	1188	410.8		391	1204.9	562.9
	367	1194	414		392	1204.9	562.9
	368	1193	415.7		393	1200.9	563.1
	369	1192	416.1		394	1200.9	563.1
	370	1197	416.6		395	1203.5	563.3
	371	1200	416.6		396	1207.3	563
	372	1195	416.2		397	1202.3	563
	373	1195	414		398	1203.7	562.9
	374	1195	414		399	1203.9	564.7
	375	1190	416.2		400	1202.6	561.7
	376	1188	416.2		401	1200.7	561.7
	377	1190	416.2		402	1206.2	563.3
	378	1178	416.3		403	1207.7	563.2
	379	1182	416.7		404	1207.7	562.9
	380	1179	416.8		405	1201.4	563.9
	381	1173	417.1		406	1200.2	564.2
	382	1166	419.4		407	1199.3	564.6
	383	1163	419.7		408	1199.3	564.6
	384	1173	415.1		409	1206.3	564.8
	385	1176	418.3		410	1206.3	564.8
	386	1188	411.8		411	1208.4	565
	387	1192	415.8		412	1206.8	564.6
	388	1192	415.8		413	1206.8	564.6
	389	1193	415.7		414	1206.7	564.7
	390	1191	416.7		415	1205.5	565.1
	391	1192	416.6		416	1208.6	565.3
	392	1189	416.5		417	1208.6	564.5
	393	1190	419.9		418	1201.4	567.2
	394	1193	413.3		419	1209.1	566.9
	395	1202	413.4		420	1207.6	566.8
	396	1185	413.5		421	1207.6	566.8
	397	1201	415.5		422	1205.8	566.7
	398	1201	415.5		423	1205.8	566.7
	399	1197	417.8		424	1205.8	566.4
	400	1203	418.2		425	1207.6	568.2
	401	1196	411.9		426	1207.6	568.2
	402	1197	416		427	1207.7	568.2
	403	1203	419.3		428	1205.8	568.5
	404	1203	419.3		429	1209.1	567.1
	405	1205	420.3		430	1206.4	567.2
	406	1199	420.1		431	1210.3	568.8
	407	1201	418		432	1208.8	563
	408	1207	419.1		433	1208.8	563.2
	409	1202	418.9		434	1208.7	565.7
	410	1201	421.4		435	1212.8	567.6
	411	1201	418.7		436	1210.5	567.9
	412	1201	418.7		437	1209.3	567.7
	413	1202	418.7		438	1206.3	565.5
	414	1196	418.7		439	1208.7	567
	415	1197	416.2		440	1208.5	565
	416	1197	416.2		441	1205.4	568.1
	417	1200	420.6		442	1206.8	568.5
	418	1200	422		443	1201.7	568.3
	419	1200	422		444	1201.8	565.7
	420	1197	422.2		445	1204.4	568.2
	421	1190	421.1		446	1212.1	568.1
	422	1190	421.1		447	1212.1	566.5
	423	1190	421		448	1214.9	564
	424	1200	416.5		449	1209.6	566.6
	425	1198	421		450	1205.5	566.6
	426	1197	419.3		451	1203.3	568
	427	1197	419.2		452	1203.3	568
	428	1198	421.1		453	1208.1	568.1
	429	1196	422.1		454	1200.8	570.3
	430	1196	422.1		455	1200.8	570.3
	431	1196	418.8		456	1200.9	567.9
	432	1194	418.8		457	1210	567.1
	433	1192	421.1		458	1210	567.1
	434	1189	424.5		459	1210	566.9
	435	1187	422.1		460	1209.9	566.9
	436	1187	418.2		461	1210.8	567.3
	437	1194	423.3		462	1214	567.5
	438	1193	423.3		463	1206.3	566.2
	439	1193	423		464	1200.6	566.1
	440	1188	423.5		465	1204.4	566.1
	441	1190	423.5		466	1206.2	565.8
	442	1196	422.9		467	1204.2	566
	443	1198	424		468	1210.1	566
	444	1199	424.1		469	1210.1	566
	445	1195	422.3		470	1206.7	564.5
	446	1192	427		471	1212.2	564.5
	447	1195	423.2		472	1204.7	564.9
	448	1200	423.2		473	1205.6	564.3
	449	1200	423		474	1202.3	566.1
	450	1205	420.3		475	1202.3	566.1
	451	1200	420.9		476	1205.5	568.2
	452	1203	420.8		477	1205.5	568.2
	453	1204	422.3		478	1209	566.3
	454	1198	424.4		479	1209	566.3
	455	1201	424.6		480	1208	568.9
	456	1199	422.3		481	1208	568.9
	457	1203	424		482	1208	570.4
	458	1211	422.5		483	1195.2	570.2
	459	1211	422.7		484	1204.8	568.2
	460	1211	420.6		485	1210.2	568
	461	1211	420.6		486	1210.2	564.9
	462	1204	423		487	1203.7	565.1
	463	1204	423		488	1208.1	567.2
	464	1208	424.8		489	1204.1	565.3
	465	1208	424.7		490	1210.6	564.3
	466	1208	423.2		491	1206.1	568.4
	467	1212	423.1		492	1206.9	568.4
	468	1207	423.1		493	1204.4	564.7
	469	1206	423.2		494	1206.1	568
	470	1202	422.1		495	1206.1	568
	471	1205	421.5		496	1205	568
	472	1200	419.2		497	1208.6	568.2
	473	1203	419.2
	474	1204	419.2
	475	1204	420.5
	476	1201	420.4
	477	1201	420.4
	478	1200	420.4
	479	1200	418.6
	480	1198	421.1
	481	1201	423
	482	1194	420
	483	1193	419.6
	484	1197	419.5
	485	1198	417.2
	486	1197	417.3
	487	1193	417.3
	488	1198	417.7
	489	1197	417.3
	490	1188	415.1
	491	1195	418.2
	492	1198	418.4
	493	1199	418.2
	494	1199	416.6
	495	1199	416.9
	496	1199	416.9
	497	1201	418.8

## Sheet: FigS1
FigS1
	milled GZ			sapphire			inconel				PS spheres				Si-wafer
	pH	Z-pot		pH	Z-pot		pH	Z-pot	Z-pot err		pH	Z-pot	Z-pot err		pH	Z-pot
		mV			mV			mV	mV			mV	mV			mV
	10.32	-28.5		3.49234	6.798		3.55	-13	2.39		10.3667	-10.8133	2.415		3.9826	-22.069
	8.8	-14.1667		3.80018	2.254		4.34	-15.1	1.18		9.54	-17.7667	2.35443		5.0011	-43.289
	7.05	6.92333		3.9972	0.083		5.94	-17.8	0.966		8.96333	-22.1	0.95394		6.0113	-56.87
	6.5	12.5		4.18061	-1.152		6.87	-19.6	1.91		8.43333	-23.4667	1.2741		8.0133	-46.472
	6.3	14.6		4.37091	-1.636		7.8	-16.5	3.68		7.71	-22.5	2.42487		8.9931	-53.899
	5.93	18		4.71502	-5.854		8.49	-14.5	1.68		6.48333	-20.6333	1.19304		10.0226	-34.164
	4.6	32.6		5.6653	-25.662		9.64	-23.4	1.44		5.82333	-20.3667	1.09697
	3.48	38.5		9.62228	-79.378						5.46	-18.7333	0.68069
											4.94	-17.5667	0.60277
											3.73	-13.0667	1.68028

## Sheet: FigS4
Fig.S4		as deposited
	length	z		length	z
	mm	mm		mm	mm
	6.0972	0		-0.0097	0.2147
	6.0956	0.08556		-0.0081	0.14312
	6.094	0.24512		-0.0065	0.08254
	6.0924	0.31469		-0.0048	0.03674
	6.0908	0.47525		-0.0032	0.00916
	6.0893	0.54946		-0.0016	-0.00242
	6.0877	0.60302		0	0
	6.0861	0.67359		0.0017	0.0172
	6.0845	0.74915		0.0033	0.04362
	6.0829	0.83771		0.0049	0.07804
	6.0813	0.93927		0.0065	0.12046
	6.0797	1.05583		0.0081	0.16688
	6.0781	1.1884		0.0098	0.21808
	6.0765	1.33496		0.0114	0.2725
	6.0749	1.49752		0.013	0.33292
	6.0733	1.67508		0.0146	0.39734
	6.0717	1.86664		0.0162	0.46476
	6.0701	2.0712		0.0179	0.53796
	6.0685	2.29077		0.0195	0.61338
	6.0669	2.52533		0.0211	0.6938
	6.0653	2.77789		0.0227	0.77822
	6.0637	3.04345		0.0244	0.86942
	6.0621	3.31901		0.026	0.96584
	6.0605	3.60458		0.0276	1.07026
	6.0589	3.90114		0.0292	1.18068
	6.0573	4.2107		0.0308	1.2971
	6.0557	4.53426		0.0325	1.4193
	6.0541	4.86882		0.0341	1.54372
	6.0525	5.21239		0.0357	1.67014
	6.0509	5.56595		0.0373	1.79656
	6.0493	5.92651		0.039	1.92076
	6.0477	6.28807		0.0406	2.03918
	6.0461	6.64663		0.0422	2.1506
	6.0445	7.01219		0.0438	2.25502
	6.0429	7.38476		0.0454	2.35244
	6.0413	7.76032		0.0471	2.44364
	6.0397	8.13188		0.0487	2.52906
	6.0381	8.49944		0.0503	2.61048
	6.0365	8.859		0.0519	2.6849
	6.0349	9.20657		0.0536	2.7571
	6.0333	9.54713		0.0552	2.82652
	6.0317	9.87669		0.0568	2.89494
	6.0301	10.1883		0.0584	2.96236
	6.0285	10.4838		0.06	3.03078
	6.0269	10.7654		0.0617	3.09898
	6.0253	11.0379		0.0633	3.1664
	6.0237	11.2985		0.0649	3.23482
	6.0221	11.5431		0.0665	3.30324
	6.0205	11.7736		0.0681	3.37266
	6.0189	11.9932		0.0698	3.44186
	6.0173	12.2027		0.0714	3.51028
	6.0158	12.401		0.073	3.5787
	6.0142	12.5885		0.0746	3.64512
	6.0126	12.7671		0.0763	3.71132
	6.011	12.9357		0.0779	3.77374
	6.0094	13.0942		0.0795	3.83516
	6.0078	13.2428		0.0811	3.89458
	6.0062	13.3813		0.0827	3.95201
	6.0046	13.5129		0.0844	4.0092
	6.003	13.6365		0.086	4.06462
	6.0014	13.753		0.0876	4.12204
	5.9998	13.8646		0.0892	4.17946
	5.9982	13.9701		0.0909	4.23866
	5.9966	14.0717		0.0925	4.29808
	5.995	14.1653		0.0941	4.3575
	5.9934	14.2568		0.0957	4.41792
	5.9918	14.3464		0.0973	4.47835
	5.9902	14.436		0.099	4.53954
	5.9886	14.5235		0.1006	4.59796
	5.987	14.6101		0.1022	4.65538
	5.9854	14.6966		0.1038	4.70981
	5.9838	14.7842		0.1054	4.75923
	5.9822	14.8728		0.1071	4.80542
	5.9806	14.9623		0.1087	4.84584
	5.979	15.0539		0.1103	4.88127
	5.9774	15.1474		0.1119	4.91369
	5.9758	15.241		0.1136	4.94388
	5.9742	15.3366		0.1152	4.9733
	5.9726	15.4351		0.1168	5.00173
	5.971	15.5347		0.1184	5.03315
	5.9694	15.6353		0.12	5.06757
	5.9678	15.7388		0.1217	5.10576
	5.9662	15.8464		0.1233	5.14619
	5.9646	15.9529		0.1249	5.19061
	5.963	16.0605		0.1265	5.23903
	5.9614	16.1651		0.1282	5.29022
	5.9598	16.2686		0.1298	5.34265
	5.9582	16.3722		0.1314	5.39807
	5.9566	16.4767		0.133	5.45549
	5.955	16.5813		0.1346	5.51491
	5.9534	16.6879		0.1363	5.57811
	5.9518	16.7964		0.1379	5.64253
	5.9502	16.905		0.1395	5.70895
	5.9486	17.0176		0.1411	5.77737
	5.947	17.1381		0.1427	5.84979
	5.9454	17.2657		0.1444	5.92299
	5.9439	17.3979		0.146	5.99541
	5.9423	17.5325		0.1476	6.06883
	5.9407	17.667		0.1492	6.14225
	5.9391	17.8036		0.1509	6.21745
	5.9375	17.9392		0.1525	6.28987
	5.9359	18.0737		0.1541	6.36129
	5.9343	18.2053		0.1557	6.42971
	5.9327	18.3348		0.1573	6.49613
	5.9311	18.4624		0.159	6.56033
	5.9295	18.587		0.1606	6.62075
	5.9279	18.7065		0.1622	6.67517
	5.9263	18.8211		0.1638	6.72459
	5.9247	18.9326		0.1655	6.77079
	5.9231	19.0402		0.1671	6.81321
	5.9215	19.1448		0.1687	6.85163
	5.9199	19.2473		0.1703	6.88705
	5.9183	19.3489		0.1719	6.91947
	5.9167	19.4505		0.1736	6.95067
	5.9151	19.553		0.1752	6.98109
	5.9135	19.6576		0.1768	7.00951
	5.9119	19.7621		0.1784	7.03793
	5.9103	19.8657		0.1801	7.06713
	5.9087	19.9693		0.1817	7.09555
	5.9071	20.0708		0.1833	7.12397
	5.9055	20.1714		0.1849	7.15339
	5.9039	20.2709		0.1865	7.18181
	5.9023	20.3685		0.1882	7.21201
	5.9007	20.4651		0.1898	7.24143
	5.8991	20.5586		0.1914	7.26985
	5.8975	20.6482		0.193	7.29727
	5.8959	20.7318		0.1946	7.32469
	5.8943	20.8133		0.1963	7.35289
	5.8927	20.8909		0.1979	7.37831
	5.8911	20.9664		0.1995	7.40273
	5.8895	21.039		0.2011	7.42815
	5.8879	21.1086		0.2028	7.45335
	5.8863	21.1771		0.2044	7.47677
	5.8847	21.2467		0.206	7.49719
	5.8831	21.3152		0.2076	7.51361
	5.8815	21.3838		0.2092	7.52603
	5.8799	21.4524		0.2109	7.53623
	5.8783	21.5229		0.2125	7.54365
	5.8767	21.5915		0.2141	7.54707
	5.8751	21.6581		0.2157	7.54749
	5.8735	21.7236		0.2174	7.54969
	5.8719	21.7872		0.219	7.55011
	5.8704	21.8484		0.2206	7.55053
	5.8688	21.905		0.2222	7.54895
	5.8672	21.9585		0.2238	7.54737
	5.8656	22.0101		0.2255	7.54557
	5.864	22.0567		0.2271	7.54299
	5.8624	22.1002		0.2287	7.54341
	5.8608	22.1398		0.2303	7.54683
	5.8592	22.1773		0.2319	7.55325
	5.8576	22.2109		0.2336	7.56345
	5.856	22.2425		0.2352	7.57787
	5.8544	22.272		0.2368	7.59829
	5.8528	22.2986		0.2384	7.62471
	5.8512	22.3231		0.2401	7.65791
	5.8496	22.3467		0.2417	7.69833
	5.848	22.3683		0.2433	7.74775
	5.8464	22.3878		0.2449	7.80617
	5.8448	22.4064		0.2465	7.87459
	5.8432	22.4249		0.2482	7.95479
	5.8416	22.4465		0.2498	8.04421
	5.84	22.4691		0.2514	8.14463
	5.8384	22.4916		0.253	8.25705
	5.8368	22.5152		0.2547	8.38425
	5.8352	22.5388		0.2563	8.52467
	5.8336	22.5623		0.2579	8.67909
	5.832	22.5849		0.2595	8.84751
	5.8304	22.6075		0.2611	9.03194
	5.8288	22.63		0.2628	9.22913
	5.8272	22.6526		0.2644	9.43855
	5.8256	22.6751		0.266	9.65797
	5.824	22.6967		0.2676	9.88739
	5.8224	22.7173		0.2693	10.1286
	5.8208	22.7368		0.2709	10.378
	5.8192	22.7554		0.2725	10.6354
	5.8176	22.7719		0.2741	10.8958
	5.816	22.7865		0.2757	11.1583
	5.8144	22.8011		0.2774	11.4205
	5.8128	22.8156		0.279	11.6839
	5.8112	22.8312		0.2806	11.9493
	5.8096	22.8457		0.2822	12.2157
	5.808	22.8593		0.2838	12.4882
	5.8064	22.8719		0.2855	12.7634
	5.8048	22.8824		0.2871	13.0338
	5.8032	22.891		0.2887	13.2932
	5.8016	22.8966		0.2903	13.5386
	5.8	22.8981		0.292	13.7668
	5.7985	22.8993		0.2936	13.9742
	5.7969	22.8969		0.2952	14.1547
	5.7953	22.8925		0.2968	14.3081
	5.7937	22.885		0.2984	14.4325
	5.7921	22.8746		0.3001	14.5317
	5.7905	22.8611		0.3017	14.6021
	5.7889	22.8457		0.3033	14.6435
	5.7873	22.8283		0.3049	14.658
	5.7857	22.8108		0.3066	14.6422
	5.7841	22.7914		0.3082	14.5886
	5.7825	22.77		0.3098	14.505
	5.7809	22.7475		0.3114	14.3994
	5.7793	22.7221		0.313	14.2758
	5.7777	22.6966		0.3147	14.138
	5.7761	22.6692		0.3163	13.9915
	5.7745	22.6418		0.3179	13.8389
	5.7729	22.6113		0.3195	13.6843
	5.7713	22.5789		0.3211	13.5287
	5.7697	22.5445		0.3228	13.3719
	5.7681	22.508		0.3244	13.2143
	5.7665	22.4696		0.326	13.0588
	5.7649	22.4311		0.3276	12.9082
	5.7633	22.3927		0.3293	12.7634
	5.7617	22.3543		0.3309	12.6248
	5.7601	22.3168		0.3325	12.4962
	5.7585	22.2784		0.3341	12.3776
	5.7569	22.24		0.3357	12.2661
	5.7553	22.2015		0.3374	12.1633
	5.7537	22.1621		0.339	12.0717
	5.7521	22.1216		0.3406	11.9911
	5.7505	22.0772		0.3422	11.9205
	5.7489	22.0288		0.3439	11.8597
	5.7473	21.9753		0.3455	11.8041
	5.7457	21.9169		0.3471	11.7506
	5.7441	21.8524		0.3487	11.694
	5.7425	21.783		0.3503	11.6314
	5.7409	21.7096		0.352	11.5646
	5.7393	21.6331		0.3536	11.496
	5.7377	21.5547		0.3552	11.4284
	5.7361	21.4752		0.3568	11.3659
	5.7345	21.3948		0.3584	11.3143
	5.7329	21.3144		0.3601	11.2735
	5.7313	21.2369		0.3617	11.2489
	5.7297	21.1635		0.3633	11.2443
	5.7281	21.0951		0.3649	11.2607
	5.7265	21.0316		0.3666	11.2979
	5.725	20.9748		0.3682	11.3514
	5.7234	20.9254		0.3698	11.4218
	5.7218	20.882		0.3714	11.5052
	5.7202	20.8435		0.373	11.5996
	5.7186	20.8101		0.3747	11.6998
	5.717	20.7816		0.3763	11.8002
	5.7154	20.7582		0.3779	11.8937
	5.7138	20.7388		0.3795	11.9741
	5.7122	20.7213		0.3812	12.0323
	5.7106	20.7049		0.3828	12.0587
	5.709	20.6895		0.3844	12.0531
	5.7074	20.675		0.386	12.0115
	5.7058	20.6596		0.3876	11.935
	5.7042	20.6431		0.3893	11.8272
	5.7026	20.6237		0.3909	11.6926
	5.701	20.6033		0.3925	11.54
	5.6994	20.5798		0.3941	11.3744
	5.6978	20.5524		0.3958	11.2016
	5.6962	20.523		0.3974	11.021
	5.6946	20.4915		0.399	10.8335
	5.693	20.4541		0.4006	10.6479
	5.6914	20.4136		0.4022	10.4663
	5.6898	20.3712		0.4039	10.2835
	5.6882	20.3248		0.4055	10.1009
	5.6866	20.2753		0.4071	9.92334
	5.685	20.2209		0.4087	9.75076
	5.6834	20.1624		0.4103	9.58518
	5.6818	20.099		0.412	9.42538
	5.6802	20.0296		0.4136	9.2708
	5.6786	19.9541		0.4152	9.12622
	5.677	19.8737		0.4168	8.98764
	5.6754	19.7913		0.4185	8.85584
	5.6738	19.7058		0.4201	8.73226
	5.6722	19.6164		0.4217	8.61568
	5.6706	19.5229		0.4233	8.5051
	5.669	19.4265		0.4249	8.39752
	5.6674	19.3291		0.4266	8.29272
	5.6658	19.2296		0.4282	8.18814
	5.6642	19.1282		0.4298	8.07956
	5.6626	19.0278		0.4314	7.96998
	5.661	18.9243		0.4331	7.85718
	5.6594	18.8199		0.4347	7.7406
	5.6578	18.7134		0.4363	7.62302
	5.6562	18.605		0.4379	7.50744
	5.6546	18.4936		0.4395	7.39286
	5.6531	18.3808		0.4412	7.28306
	5.6515	18.2663		0.4428	7.17548
	5.6499	18.1529		0.4444	7.0719
	5.6483	18.0375		0.446	6.97032
	5.6467	17.922		0.4476	6.86975
	5.6451	17.8066		0.4493	6.77094
	5.6435	17.6942		0.4509	6.66936
	5.6419	17.5827		0.4525	6.56678
	5.6403	17.4733		0.4541	6.46221
	5.6387	17.3658		0.4558	6.3584
	5.6371	17.2604		0.4574	6.25482
	5.6355	17.159		0.459	6.15524
	5.6339	17.0615		0.4606	6.06467
	5.6323	16.9681		0.4622	5.98309
	5.6307	16.8786		0.4639	5.91228
	5.6291	16.7942		0.4655	5.8507
	5.6275	16.7158		0.4671	5.79813
	5.6259	16.6443		0.4687	5.75455
	5.6243	16.5779		0.4704	5.72074
	5.6227	16.5164		0.472	5.69416
	5.6211	16.461		0.4736	5.67659
	5.6195	16.4106		0.4752	5.66501
	5.6179	16.3641		0.4768	5.65943
	5.6163	16.3217		0.4785	5.65962
	5.6147	16.2843		0.4801	5.66405
	5.6131	16.2498		0.4817	5.66947
	5.6115	16.2184		0.4833	5.67689
	5.6099	16.191		0.485	5.68808
	5.6083	16.1655		0.4866	5.69951
	5.6067	16.1441		0.4882	5.71093
	5.6051	16.1226		0.4898	5.72335
	5.6035	16.1022		0.4914	5.73777
	5.6019	16.0817		0.4931	5.75496
	5.6003	16.0623		0.4947	5.77339
	5.5987	16.0449		0.4963	5.79581
	5.5971	16.0304		0.4979	5.82223
	5.5955	16.018		0.4995	5.85365
	5.5939	16.0046		0.5012	5.89085
	5.5923	15.9891		0.5028	5.93127
	5.5907	15.9717		0.5044	5.97769
	5.5891	15.9543		0.506	6.02711
	5.5875	15.9368		0.5077	6.08031
	5.5859	15.9194		0.5093	6.13473
	5.5843	15.9019		0.5109	6.18915
	5.5827	15.8855		0.5125	6.24157
	5.5811	15.8691		0.5141	6.29199
	5.5796	15.8553		0.5158	6.34019
	5.578	15.8428		0.5174	6.38561
	5.5764	15.8324		0.519	6.42703
	5.5748	15.826		0.5206	6.46545
	5.5732	15.8245		0.5223	6.50065
	5.5716	15.8251		0.5239	6.53407
	5.57	15.8277		0.5255	6.56449
	5.5684	15.8342		0.5271	6.59391
	5.5668	15.8438		0.5287	6.62333
	5.5652	15.8563		0.5304	6.65453
	5.5636	15.8689		0.532	6.68795
	5.562	15.8825		0.5336	6.72337
	5.5604	15.895		0.5352	6.76279
	5.5588	15.9076		0.5368	6.80521
	5.5572	15.9191		0.5385	6.85241
	5.5556	15.9287		0.5401	6.90183
	5.554	15.9333		0.5417	6.95325
	5.5524	15.9318		0.5433	7.00867
	5.5508	15.9244		0.545	7.06487
	5.5492	15.9119		0.5466	7.12229
	5.5476	15.8965		0.5482	7.18071
	5.546	15.8781		0.5498	7.24013
	5.5444	15.8586		0.5514	7.29955
	5.5428	15.8392		0.5531	7.35975
	5.5412	15.8208		0.5547	7.41917
	5.5396	15.8043		0.5563	7.47659
	5.538	15.7919		0.5579	7.53201
	5.5364	15.7834		0.5596	7.58821
	5.5348	15.782		0.5612	7.64363
	5.5332	15.7876		0.5628	7.69805
	5.5316	15.7981		0.5644	7.75247
	5.53	15.8157		0.566	7.80589
	5.5284	15.8413		0.5677	7.86009
	5.5268	15.8718		0.5693	7.91351
	5.5252	15.9064		0.5709	7.96793
	5.5236	15.9469		0.5725	8.02035
	5.522	15.9895		0.5741	8.07077
	5.5204	16.0371		0.5758	8.12197
	5.5188	16.0856		0.5774	8.17039
	5.5172	16.1342		0.579	8.21681
	5.5156	16.1797		0.5806	8.26223
	5.514	16.2213		0.5823	8.31143
	5.5124	16.2589		0.5839	8.35985
	5.5108	16.2914		0.5855	8.41027
	5.5092	16.317		0.5871	8.46169
	5.5077	16.3382		0.5887	8.51511
	5.5061	16.3518		0.5904	8.57031
	5.5045	16.3613		0.592	8.62373
	5.5029	16.3659		0.5936	8.67715
	5.5013	16.3695		0.5952	8.73057
	5.4997	16.372		0.5969	8.78177
	5.4981	16.3726		0.5985	8.82919
	5.4965	16.3731		0.6001	8.87361
	5.4949	16.3757		0.6017	8.91803
	5.4933	16.3813		0.6033	8.96245
	5.4917	16.3888		0.605	9.00765
	5.4901	16.3974		0.6066	9.05007
	5.4885	16.4069		0.6082	9.09349
	5.4869	16.4185		0.6098	9.13791
	5.4853	16.4301		0.6115	9.18411
	5.4837	16.4456		0.6131	9.23153
	5.4821	16.4642		0.6147	9.28095
	5.4805	16.4858		0.6163	9.33337
	5.4789	16.5093		0.6179	9.38579
	5.4773	16.5379		0.6196	9.43999
	5.4757	16.5694		0.6212	9.49441
	5.4741	16.605		0.6228	9.54883
	5.4725	16.6446		0.6244	9.60425
	5.4709	16.6861		0.626	9.65868
	5.4693	16.7297		0.6277	9.71487
	5.4677	16.7763		0.6293	9.77029
	5.4661	16.8228		0.6309	9.82471
	5.4645	16.8684		0.6325	9.87814
	5.4629	16.9109		0.6342	9.93133
	5.4613	16.9505		0.6358	9.98275
	5.4597	16.9871		0.6374	10.0312
	5.4581	17.0196		0.639	10.0786
	5.4565	17.0502		0.6406	10.122
	5.4549	17.0757		0.6423	10.1622
	5.4533	17.0983		0.6439	10.1966
	5.4517	17.1179		0.6455	10.2251
	5.4501	17.1314		0.6471	10.2475
	5.4485	17.143		0.6488	10.2657
	5.4469	17.1526		0.6504	10.2771
	5.4453	17.1601		0.652	10.2845
	5.4437	17.1687		0.6536	10.2899
	5.4421	17.1773		0.6552	10.2954
	5.4405	17.1888		0.6569	10.2995
	5.4389	17.2014		0.6585	10.302
	5.4373	17.2169		0.6601	10.3034
	5.4358	17.2331		0.6617	10.3048
	5.4342	17.2477		0.6633	10.3082
	5.4326	17.2643		0.665	10.3144
	5.431	17.2808		0.6666	10.3239
	5.4294	17.2984		0.6682	10.3383
	5.4278	17.318		0.6698	10.3587
	5.4262	17.3365		0.6715	10.3879
	5.4246	17.3551		0.6731	10.4253
	5.423	17.3716		0.6747	10.4737
	5.4214	17.3882		0.6763	10.5352
	5.4198	17.4078		0.6779	10.6086
	5.4182	17.4293		0.6796	10.6938
	5.4166	17.4499		0.6812	10.7842
	5.415	17.4685		0.6828	10.8776
	5.4134	17.486		0.6844	10.975
	5.4118	17.5046		0.6861	11.0772
	5.4102	17.5231		0.6877	11.1757
	5.4086	17.5417		0.6893	11.2681
	5.407	17.5593		0.6909	11.3515
	5.4054	17.5758		0.6925	11.4259
	5.4038	17.5924		0.6942	11.4901
	5.4022	17.609		0.6958	11.5435
	5.4006	17.6235		0.6974	11.586
	5.399	17.6381		0.699	11.6204
	5.3974	17.6536		0.7007	11.6496
	5.3958	17.6722		0.7023	11.676
	5.3942	17.6958		0.7039	11.7014
	5.3926	17.7203		0.7055	11.7298
	5.391	17.7479		0.7071	11.7603
	5.3894	17.7804		0.7088	11.7965
	5.3878	17.816		0.7104	11.8379
	5.3862	17.8556		0.712	11.8843
	5.3846	17.8961		0.7136	11.9357
	5.383	17.9427		0.7152	11.9911
	5.3814	17.9943		0.7169	12.0503
	5.3798	18.0498		0.7185	12.1118
	5.3782	18.1094		0.7201	12.1752
	5.3766	18.1719		0.7217	12.2426
	5.375	18.2395		0.7234	12.3128
	5.3734	18.3111		0.725	12.3842
	5.3718	18.3876		0.7266	12.4616
	5.3702	18.4712		0.7282	12.5431
	5.3686	18.5628		0.7298	12.6285
	5.367	18.6613		0.7315	12.7187
	5.3654	18.7619		0.7331	12.8131
	5.3638	18.8654		0.7347	12.9105
	5.3623	18.9747		0.7363	13.0109
	5.3607	19.0872		0.738	13.1151
	5.3591	19.2018		0.7396	13.2216
	5.3575	19.3163		0.7412	13.33
	5.3559	19.4289		0.7428	13.4404
	5.3543	19.5415		0.7444	13.5498
	5.3527	19.652		0.7461	13.654
	5.3511	19.7606		0.7477	13.7494
	5.3495	19.8681		0.7493	13.8329
	5.3479	19.9737		0.7509	13.9063
	5.3463	20.0783		0.7525	13.9687
	5.3447	20.1838		0.7542	14.0239
	5.3431	20.2904		0.7558	14.0713
	5.3415	20.397		0.7574	14.1147
	5.3399	20.5055		0.759	14.1552
	5.3383	20.6171		0.7607	14.1954
	5.3367	20.7306		0.7623	14.2368
	5.3351	20.8452		0.7639	14.2792
	5.3335	20.9628		0.7655	14.3246
	5.3319	21.0813		0.7671	14.372
	5.3303	21.1999		0.7688	14.4252
	5.3287	21.3184		0.7704	14.4837
	5.3271	21.444		0.772	14.5471
	5.3255	21.5726		0.7736	14.6155
	5.3239	21.6961		0.7753	14.6937
	5.3223	21.8157		0.7769	14.7791
	5.3207	21.9353		0.7785	14.8705
	5.3191	22.0568		0.7801	14.97
	5.3175	22.1804		0.7817	15.0804
	5.3159	22.3089		0.7834	15.1996
	5.3143	22.4395		0.785	15.322
	5.3127	22.5731		0.7866	15.4504
	5.3111	22.7136		0.7882	15.5818
	5.3095	22.8582		0.7898	15.7113
	5.3079	23.0027		0.7915	15.8325
	5.3063	23.1513		0.7931	15.9459
	5.3047	23.3019		0.7947	16.0573
	5.3031	23.4564		0.7963	16.1637
	5.3015	23.614		0.798	16.2609
	5.2999	23.7726		0.7996	16.3473
	5.2983	23.9341		0.8012	16.4268
	5.2967	24.0977		0.8028	16.5002
	5.2951	24.2653		0.8044	16.5696
	5.2935	24.4338		0.8061	16.6368
	5.2919	24.6044		0.8077	16.7002
	5.2904	24.7766		0.8093	16.7596
	5.2888	24.9472		0.8109	16.8191
	5.2872	25.1177		0.8126	16.8773
	5.2856	25.2823		0.8142	16.9307
	5.284	25.4418		0.8158	16.9821
	5.2824	25.5994		0.8174	17.0285
	5.2808	25.754		0.819	17.0679
	5.2792	25.9055		0.8207	17.1051
	5.2776	26.0541		0.8223	17.1376
	5.276	26.1986		0.8239	17.168
	5.2744	26.3402		0.8255	17.1944
	5.2728	26.4788		0.8272	17.2186
	5.2712	26.6183		0.8288	17.241
	5.2696	26.7579		0.8304	17.2604
	5.268	26.8974		0.832	17.2809
	5.2664	27.037		0.8336	17.3033
	5.2648	27.1766		0.8353	17.3285
	5.2632	27.3061		0.8369	17.3569
	5.2616	27.4357		0.8385	17.3903
	5.26	27.5753		0.8401	17.4307
	5.2584	27.7048		0.8417	17.4792
	5.2568	27.8344		0.8434	17.5344
	5.2552	27.964		0.845	17.5958
	5.2536	28.0935		0.8466	17.6612
	5.252	28.2231		0.8482	17.7256
	5.2504	28.3326		0.8499	17.7878
	5.2488	28.4422		0.8515	17.8442
	5.2472	28.5418		0.8531	17.8887
	5.2456	28.6413		0.8547	17.9161
	5.244	28.7409		0.8563	17.9245
	5.2424	28.8204		0.858	17.9187
	5.2408	28.9		0.8596	17.8951
	5.2392	28.9696		0.8612	17.8616
	5.2376	29.0391		0.8628	17.82
	5.236	29.0987		0.8645	17.7712
	5.2344	29.1582		0.8661	17.7156
	5.2328	29.2178		0.8677	17.658
	5.2312	29.2774		0.8693	17.6004
	5.2296	29.3269		0.8709	17.5449
	5.228	29.3865		0.8726	17.4901
	5.2264	29.4461		0.8742	17.4315
	5.2248	29.5156		0.8758	17.3729
	5.2232	29.5752		0.8774	17.3183
	5.2216	29.6447		0.879	17.2667
	5.22	29.7243		0.8807	17.2239
	5.2184	29.8039		0.8823	17.1883
	5.2169	29.8941		0.8839	17.1638
	5.2153	29.9837		0.8855	17.1442
	5.2137	30.0832		0.8872	17.1324
	5.2121	30.1828		0.8888	17.1308
	5.2105	30.2823		0.8904	17.1442
	5.2089	30.3819		0.892	17.1757
	5.2073	30.4815		0.8936	17.2341
	5.2057	30.571		0.8953	17.3243
	5.2041	30.6606		0.8969	17.4457
	5.2025	30.7501		0.8985	17.6021
	5.2009	30.8397		0.9001	17.7885
	5.1993	30.9293		0.9018	17.9977
	5.1977	31.0188		0.9034	18.2161
	5.1961	31.1084		0.905	18.4326
	5.1945	31.1979		0.9066	18.638
	5.1929	31.2875		0.9082	18.8314
	5.1913	31.3671		0.9099	19.0136
	5.1897	31.4566		0.9115	19.181
	5.1881	31.5362		0.9131	19.3414
	5.1865	31.6258		0.9147	19.4979
	5.1849	31.7053		0.9164	19.6571
	5.1833	31.7849		0.918	19.8235
	5.1817	31.8645		0.9196	20.0009
	5.1801	31.934		0.9212	20.1893
	5.1785	31.9936		0.9228	20.3888
	5.1769	32.0631		0.9245	20.5969
	5.1753	32.1227		0.9261	20.8044
	5.1737	32.1823		0.9277	21.0028
	5.1721	32.2518		0.9293	21.1812
	5.1705	32.3114		0.9309	21.3216
	5.1689	32.3609		0.9326	21.4118
	5.1673	32.4205		0.9342	21.4453
	5.1657	32.4701		0.9358	21.4317
	5.1641	32.5196		0.9374	21.3781
	5.1625	32.5692		0.9391	21.2933
	5.1609	32.6187		0.9407	21.1867
	5.1593	32.6583		0.9423	21.0691
	5.1577	32.7079		0.9439	20.9505
	5.1561	32.7474		0.9455	20.836
	5.1545	32.777		0.9472	20.7372
	5.1529	32.8166		0.9488	20.6496
	5.1513	32.8561		0.9504	20.568
	5.1497	32.8857		0.952	20.4904
	5.1481	32.9252		0.9537	20.4156
	5.1465	32.9548		0.9553	20.3421
	5.145	32.985		0.9569	20.2735
	5.1434	33.0146		0.9585	20.2079
	5.1418	33.0541		0.9601	20.1463
	5.1402	33.0937		0.9618	20.0955
	5.1386	33.1333		0.9634	20.0569
	5.137	33.1828		0.965	20.0343
	5.1354	33.2424		0.9666	20.0318
	5.1338	33.302		0.9682	20.0532
	5.1322	33.3615		0.9699	20.0924
	5.1306	33.4211		0.9715	20.1418
	5.129	33.4906		0.9731	20.1992
	5.1274	33.5502		0.9747	20.2636
	5.1258	33.6098		0.9764	20.3359
	5.1242	33.6693		0.978	20.4093
	5.1226	33.7289		0.9796	20.4847
	5.121	33.7685		0.9812	20.5601
	5.1194	33.808		0.9828	20.6275
	5.1178	33.8376		0.9845	20.6947
	5.1162	33.8671		0.9861	20.7631
	5.1146	33.8867		0.9877	20.8356
	5.113	33.8963		0.9893	20.92
	5.1114	33.9058		0.991	21.0162
	5.1098	33.9154		0.9926	21.1226
	5.1082	33.925		0.9942	21.242
	5.1066	33.9245		0.9958	21.3775
	5.105	33.9241		0.9974	21.5219
	5.1034	33.9236		0.9991	21.6661
	5.1018	33.9232		1.0007	21.7985
	5.1002	33.9228		1.0023	21.9129
	5.0986	33.9123		1.0039	22.0103
	5.097	33.9019		1.0055	22.0918
	5.0954	33.8914		1.0072	22.162
	5.0938	33.881		1.0088	22.2214
	5.0922	33.8606		1.0104	22.2668
	5.0906	33.8501		1.012	22.3032
	5.089	33.8397		1.0137	22.3304
	5.0874	33.8293		1.0153	22.3458
	5.0858	33.8188		1.0169	22.3533
	5.0842	33.8184		1.0185	22.3597
	5.0826	33.8079		1.0201	22.3671
	5.081	33.7975		1.0218	22.3713
	5.0794	33.7871		1.0234	22.3687
	5.0778	33.7766		1.025	22.3611
	5.0762	33.7762		1.0266	22.3466
	5.0746	33.7657		1.0283	22.3208
	5.073	33.7553		1.0299	22.2762
	5.0715	33.7555		1.0315	22.2146
	5.0699	33.7451		1.0331	22.132
	5.0683	33.7246		1.0347	22.0224
	5.0667	33.7142		1.0364	21.8876
	5.0651	33.6838		1.038	21.7281
	5.0635	33.6633		1.0396	21.5505
	5.0619	33.6329		1.0412	21.3599
	5.0603	33.5925		1.0429	21.1671
	5.0587	33.562		1.0445	20.9835
	5.0571	33.5216		1.0461	20.8129
	5.0555	33.4811		1.0477	20.6684
	5.0539	33.4407		1.0493	20.5528
	5.0523	33.4103		1.051	20.465
	5.0507	33.3698		1.0526	20.4054
	5.0491	33.3294		1.0542	20.3718
	5.0475	33.2889		1.0558	20.3632
	5.0459	33.2485		1.0574	20.3787
	5.0443	33.2081		1.0591	20.4159
	5.0427	33.1676		1.0607	20.4663
	5.0411	33.1272		1.0623	20.5237
	5.0395	33.0968		1.0639	20.5861
	5.0379	33.0563		1.0656	20.6503
	5.0363	33.0159		1.0672	20.7107
	5.0347	32.9855		1.0688	20.7572
	5.0331	32.945		1.0704	20.7916
	5.0315	32.8946		1.072	20.813
	5.0299	32.8541		1.0737	20.8192
	5.0283	32.8037		1.0753	20.8116
	5.0267	32.7533		1.0769	20.794
	5.0251	32.7128		1.0785	20.7755
	5.0235	32.6724		1.0802	20.7627
	5.0219	32.6219		1.0818	20.7491
	5.0203	32.5815		1.0834	20.7375
	5.0187	32.5311		1.085	20.7339
	5.0171	32.4906		1.0866	20.7383
	5.0155	32.4402		1.0883	20.7455
	5.0139	32.3897		1.0899	20.756
	5.0123	32.3393		1.0915	20.7694
	5.0107	32.2889		1.0931	20.7818
	5.0091	32.2384		1.0947	20.7932
	5.0075	32.188		1.0964	20.7964
	5.0059	32.1476		1.098	20.7908
	5.0043	32.0971		1.0996	20.7743
	5.0027	32.0567		1.1012	20.7457
	5.0011	32.0262		1.1029	20.7089
	4.9996	31.9865		1.1045	20.6613
	4.998	31.966		1.1061	20.6077
	4.9964	31.9356		1.1077	20.5461
	4.9948	31.9152		1.1093	20.4756
	4.9932	31.9047		1.111	20.4048
	4.9916	31.8943		1.1126	20.3352
	4.99	31.8738		1.1142	20.2706
	4.9884	31.8634		1.1158	20.213
	4.9868	31.853		1.1175	20.1672
	4.9852	31.8425		1.1191	20.1296
	4.9836	31.8321		1.1207	20.1021
	4.982	31.8216		1.1223	20.0865
	4.9804	31.8112		1.1239	20.0759
	4.9788	31.7908		1.1256	20.0691
	4.9772	31.7703		1.1272	20.0605
	4.9756	31.7399		1.1288	20.0479
	4.974	31.7095		1.1304	20.0294
	4.9724	31.669		1.1321	20.0006
	4.9708	31.6286		1.1337	19.958
	4.9692	31.5881		1.1353	19.9014
	4.9676	31.5377		1.1369	19.8278
	4.966	31.4873		1.1385	19.7362
	4.9644	31.4368		1.1402	19.6264
	4.9628	31.3864		1.1418	19.4979
	4.9612	31.336		1.1434	19.3493
	4.9596	31.2855		1.145	19.1787
	4.958	31.2351		1.1466	18.9971
	4.9564	31.1946		1.1483	18.8043
	4.9548	31.1542		1.1499	18.6047
	4.9532	31.1038		1.1515	18.4042
	4.9516	31.0633		1.1531	18.2056
	4.95	31.0129		1.1548	18.0158
	4.9484	30.9724		1.1564	17.8372
	4.9468	30.922		1.158	17.6796
	4.9452	30.8716		1.1596	17.541
	4.9436	30.8211		1.1612	17.4195
	4.942	30.7607		1.1629	17.3187
	4.9404	30.7003		1.1645	17.2381
	4.9388	30.6398		1.1661	17.1775
	4.9372	30.5694		1.1677	17.1389
	4.9356	30.5089		1.1694	17.1231
	4.934	30.4385		1.171	17.1275
	4.9324	30.3681		1.1726	17.155
	4.9308	30.2876		1.1742	17.2034
	4.9292	30.2172		1.1758	17.2708
	4.9276	30.1367		1.1775	17.355
	4.9261	30.057		1.1791	17.4594
	4.9245	29.9765		1.1807	17.5809
	4.9229	29.8861		1.1823	17.7173
	4.9213	29.8056		1.1839	17.8667
	4.9197	29.7152		1.1856	18.0249
	4.9181	29.6248		1.1872	18.1863
	4.9165	29.5443		1.1888	18.3407
	4.9149	29.4639		1.1904	18.4852
	4.9133	29.3835		1.1921	18.6193
	4.9117	29.313		1.1937	18.7348
	4.9101	29.2626		1.1953	18.8332
	4.9085	29.2121		1.1969	18.9176
	4.9069	29.1717		1.1985	18.992
	4.9053	29.1413		1.2002	19.0592
	4.9037	29.1208		1.2018	19.1227
	4.9021	29.1104		1.2034	19.1821
	4.9005	29.0999		1.205	19.2385
	4.8989	29.0995		1.2067	19.2957
	4.8973	29.1091		1.2083	19.3501
	4.8957	29.1186		1.2099	19.4035
	4.8941	29.1282		1.2115	19.459
	4.8925	29.1378		1.2131	19.5154
	4.8909	29.1473		1.2148	19.5726
	4.8893	29.1669		1.2164	19.628
	4.8877	29.1865		1.218	19.6814
	4.8861	29.196		1.2196	19.7348
	4.8845	29.2156		1.2212	19.7913
	4.8829	29.2351		1.2229	19.8484
	4.8813	29.2547		1.2245	19.9039
	4.8797	29.2743		1.2261	19.9503
	4.8781	29.2838		1.2277	19.9867
	4.8765	29.3034		1.2294	20.0119
	4.8749	29.3129		1.231	20.0193
	4.8733	29.3325		1.2326	20.0167
	4.8717	29.3421		1.2342	20.0102
	4.8701	29.3516		1.2358	19.9976
	4.8685	29.3612		1.2375	19.9798
	4.8669	29.3708		1.2391	19.9582
	4.8653	29.3703		1.2407	19.9386
	4.8637	29.3799		1.2423	19.92
	4.8621	29.3894		1.244	19.9043
	4.8605	29.399		1.2456	19.8887
	4.8589	29.4186		1.2472	19.8811
	4.8573	29.4281		1.2488	19.8805
	4.8557	29.4377		1.2504	19.8879
	4.8542	29.4579		1.2521	19.9021
	4.8526	29.4675		1.2537	19.9215
	4.851	29.487		1.2553	19.949
	4.8494	29.5066		1.2569	19.9884
	4.8478	29.5262		1.2586	20.0406
	4.8462	29.5457		1.2602	20.104
	4.8446	29.5653		1.2618	20.1884
	4.843	29.5848		1.2634	20.2929
	4.8414	29.6044		1.265	20.4063
	4.8398	29.624		1.2667	20.5265
	4.8382	29.6435		1.2683	20.6419
	4.8366	29.6631		1.2699	20.7423
	4.835	29.6726		1.2715	20.8247
	4.8334	29.6822		1.2731	20.8812
	4.8318	29.6918		1.2748	20.9123
	4.8302	29.7013		1.2764	20.9158
	4.8286	29.7109		1.278	20.8972
	4.827	29.7204		1.2796	20.8656
	4.8254	29.73		1.2813	20.8258
	4.8238	29.7396		1.2829	20.7792
	4.8222	29.7591		1.2845	20.7307
	4.8206	29.7787		1.2861	20.6811
	4.819	29.7983		1.2877	20.6325
	4.8174	29.8178		1.2894	20.5877
	4.8158	29.8474		1.291	20.5461
	4.8142	29.8669		1.2926	20.5105
	4.8126	29.8965		1.2942	20.484
	4.811	29.9161		1.2959	20.4661
	4.8094	29.9356		1.2975	20.4576
	4.8078	29.9552		1.2991	20.459
	4.8062	29.9748		1.3007	20.4734
	4.8046	29.9843		1.3023	20.5028
	4.803	29.9939		1.304	20.541
	4.8014	30.0034		1.3056	20.5825
	4.7998	30.013		1.3072	20.6389
	4.7982	30.0226		1.3088	20.7133
	4.7966	30.0321		1.3104	20.8027
	4.795	30.0417		1.3121	20.9039
	4.7934	30.0512		1.3137	21.0083
	4.7918	30.0608		1.3153	21.1107
	4.7902	30.0704		1.3169	21.2122
	4.7886	30.0899		1.3186	21.3184
	4.787	30.1095		1.3202	21.4158
	4.7854	30.1391		1.3218	21.5032
	4.7838	30.1586		1.3234	21.5856
	4.7822	30.1882		1.325	21.66
	4.7807	30.2184		1.3267	21.7293
	4.7791	30.258		1.3283	21.7987
	4.7775	30.2975		1.3299	21.8751
	4.7759	30.3471		1.3315	21.9585
	4.7743	30.3866		1.3332	22.0267
	4.7727	30.4362		1.3348	22.0711
	4.7711	30.4858		1.3364	22.0985
	4.7695	30.5253		1.338	22.112
	4.7679	30.5749		1.3396	22.1204
	4.7663	30.6145		1.3413	22.1336
	4.7647	30.654		1.3429	22.159
	4.7631	30.6936		1.3445	22.2024
	4.7615	30.7331		1.3461	22.2629
	4.7599	30.7527		1.3478	22.3311
	4.7583	30.7823		1.3494	22.4045
	4.7567	30.8018		1.351	22.4799
	4.7551	30.8114		1.3526	22.5493
	4.7535	30.8209		1.3542	22.6107
	4.7519	30.8305		1.3559	22.6669
	4.7503	30.8401		1.3575	22.7223
	4.7487	30.8496		1.3591	22.7818
	4.7471	30.8592		1.3607	22.8432
	4.7455	30.8688		1.3623	22.9016
	4.7439	30.8783		1.364	22.9448
	4.7423	30.8979		1.3656	22.9722
	4.7407	30.9075		1.3672	22.9757
	4.7391	30.927		1.3688	22.9571
	4.7375	30.9466		1.3705	22.9283
	4.7359	30.9661		1.3721	22.8967
	4.7343	30.9957		1.3737	22.8701
	4.7327	31.0153		1.3753	22.8505
	4.7311	31.0448		1.3769	22.837
	4.7295	31.0744		1.3786	22.8192
	4.7279	31.1139		1.3802	22.8046
	4.7263	31.1435		1.3818	22.782
	4.7247	31.1831		1.3834	22.7594
	4.7231	31.2226		1.3851	22.7486
	4.7215	31.2622		1.3867	22.751
	4.7199	31.3017		1.3883	22.7755
	4.7183	31.3413		1.3899	22.8209
	4.7167	31.3909		1.3915	22.8823
	4.7151	31.4304		1.3932	22.9495
	4.7135	31.46		1.3948	23.0139
	4.7119	31.4996		1.3964	23.0733
	4.7103	31.5391		1.398	23.1308
	4.7088	31.5693		1.3996	23.2022
	4.7072	31.6089		1.4013	23.2964
	4.7056	31.6385		1.4029	23.4188
	4.704	31.668		1.4045	23.5742
	4.7024	31.7076		1.4061	23.7576
	4.7008	31.7472		1.4078	23.9678
	4.6992	31.7867		1.4094	24.1913
	4.6976	31.8163		1.411	24.4167
	4.696	31.8558		1.4126	24.6331
	4.6944	31.8954		1.4142	24.8395
	4.6928	31.945		1.4159	25.0417
	4.6912	31.9845		1.4175	25.2361
	4.6896	32.0341		1.4191	25.4216
	4.688	32.0736		1.4207	25.593
	4.6864	32.1232		1.4224	25.7572
	4.6848	32.1828		1.424	25.9096
	4.6832	32.2323		1.4256	26.056
	4.6816	32.2919		1.4272	26.1984
	4.68	32.3415		1.4288	26.3379
	4.6784	32.401		1.4305	26.4761
	4.6768	32.4706		1.4321	26.6165
	4.6752	32.5301		1.4337	26.7579
	4.6736	32.5997		1.4353	26.8933
	4.672	32.6693		1.4369	27.0227
	4.6704	32.7388		1.4386	27.1489
	4.6688	32.8084		1.4402	27.2704
	4.6672	32.868		1.4418	27.3788
	4.6656	32.9275		1.4434	27.4742
	4.664	32.9871		1.4451	27.5624
	4.6624	33.0466		1.4467	27.6438
	4.6608	33.1062		1.4483	27.7192
	4.6592	33.1658		1.4499	27.7877
	4.6576	33.2253		1.4515	27.8491
	4.656	33.2849		1.4532	27.9043
	4.6544	33.3444		1.4548	27.9527
	4.6528	33.404		1.4564	27.9941
	4.6512	33.4636		1.458	28.0325
	4.6496	33.5331		1.4597	28.0697
	4.648	33.6127		1.4613	28.1052
	4.6464	33.6823		1.4629	28.1416
	4.6448	33.7518		1.4645	28.183
	4.6432	33.8314		1.4661	28.2224
	4.6416	33.9009		1.4678	28.2566
	4.64	33.9805		1.4694	28.287
	4.6384	34.0601		1.471	28.3095
	4.6368	34.1396		1.4726	28.3209
	4.6353	34.2198		1.4743	28.3251
	4.6337	34.2894		1.4759	28.3215
	4.6321	34.369		1.4775	28.3149
	4.6305	34.4485		1.4791	28.3113
	4.6289	34.5281		1.4807	28.3108
	4.6273	34.5977		1.4824	28.314
	4.6257	34.6772		1.484	28.3154
	4.6241	34.7468		1.4856	28.3178
	4.6225	34.8063		1.4872	28.3182
	4.6209	34.8759		1.4888	28.3196
	4.6193	34.9455		1.4905	28.3288
	4.6177	35.005		1.4921	28.3413
	4.6161	35.0746		1.4937	28.3587
	4.6145	35.1341		1.4953	28.3801
	4.6129	35.2037		1.497	28.4093
	4.6113	35.2733		1.4986	28.4487
	4.6097	35.3328		1.5002	28.5061
	4.6081	35.3924		1.5018	28.5776
	4.6065	35.4519		1.5034	28.667
	4.6049	35.5115		1.5051	28.7672
	4.6033	35.5711		1.5067	28.8626
	4.6017	35.6206		1.5083	28.954
	4.6001	35.6802		1.5099	29.0324
	4.5985	35.7398		1.5116	29.0876
	4.5969	35.7993		1.5132	29.1141
	4.5953	35.8589		1.5148	29.1085
	4.5937	35.9085		1.5164	29.0649
	4.5921	35.948		1.518	28.9833
	4.5905	35.9876		1.5197	28.8765
	4.5889	36.0271		1.5213	28.7629
	4.5873	36.0667		1.5229	28.6474
	4.5857	36.0962		1.5245	28.5358
	4.5841	36.1358		1.5261	28.4402
	4.5825	36.1754		1.5278	28.3634
	4.5809	36.2049		1.5294	28.3028
	4.5793	36.2445		1.531	28.2623
	4.5777	36.2741		1.5326	28.2367
	4.5761	36.3136		1.5343	28.2139
	4.5745	36.3632		1.5359	28.1913
	4.5729	36.4128		1.5375	28.1687
	4.5713	36.4623		1.5391	28.1521
	4.5697	36.5119		1.5407	28.1436
	4.5681	36.5714		1.5424	28.1437
	4.5665	36.631		1.544	28.1542
	4.5649	36.6906		1.5456	28.1746
	4.5634	36.7508		1.5472	28.204
	4.5618	36.8103		1.5489	28.2472
	4.5602	36.8699		1.5505	28.3006
	4.5586	36.9295		1.5521	28.364
	4.557	36.999		1.5537	28.4365
	4.5554	37.0586		1.5553	28.5159
	4.5538	37.1281		1.557	28.6011
	4.5522	37.1977		1.5586	28.6865
	4.5506	37.2773		1.5602	28.7709
	4.549	37.3468		1.5618	28.8494
	4.5474	37.4164		1.5635	28.9245
	4.5458	37.496		1.5651	28.996
	4.5442	37.5655		1.5667	29.0684
	4.5426	37.6351		1.5683	29.1378
	4.541	37.7046		1.5699	29.2072
	4.5394	37.7642		1.5716	29.2804
	4.5378	37.8238		1.5732	29.3518
	4.5362	37.8733		1.5748	29.4163
	4.5346	37.9129		1.5764	29.4767
	4.533	37.9524		1.578	29.5351
	4.5314	37.982		1.5797	29.5873
	4.5298	38.0016		1.5813	29.6257
	4.5282	38.0211		1.5829	29.6611
	4.5266	38.0407		1.5845	29.6956
	4.525	38.0503		1.5862	29.7388
	4.5234	38.0598		1.5878	29.7842
	4.5218	38.0794		1.5894	29.8206
	4.5202	38.0889		1.591	29.845
	4.5186	38.0985		1.5926	29.8575
	4.517	38.1081		1.5943	29.8587
	4.5154	38.1076		1.5959	29.8481
	4.5138	38.1272		1.5975	29.8275
	4.5122	38.1367		1.5991	29.7919
	4.5106	38.1463		1.6008	29.7391
	4.509	38.1659		1.6024	29.6735
	4.5074	38.1954		1.604	29.5879
	4.5058	38.225		1.6056	29.4924
	4.5042	38.2546		1.6072	29.3898
	4.5026	38.2841		1.6089	29.267
	4.501	38.3237		1.6105	29.1274
	4.4994	38.3533		1.6121	28.9868
	4.4978	38.3828		1.6137	28.8573
	4.4962	38.4224		1.6153	28.7407
	4.4946	38.4519		1.617	28.6349
	4.493	38.4815		1.6186	28.5423
	4.4914	38.5011		1.6202	28.4627
	4.4899	38.5313		1.6218	28.3851
	4.4883	38.5508		1.6235	28.3073
	4.4867	38.5604		1.6251	28.2368
	4.4851	38.58		1.6267	28.1852
	4.4835	38.5895		1.6283	28.1506
	4.4819	38.5991		1.6299	28.133
	4.4803	38.6186		1.6316	28.1342
	4.4787	38.6382		1.6332	28.1556
	4.4771	38.6478		1.6348	28.202
	4.4755	38.6773		1.6364	28.2815
	4.4739	38.6969		1.6381	28.4077
	4.4723	38.7165		1.6397	28.6001
	4.4707	38.736		1.6413	28.8975
	4.4691	38.7656		1.6429	29.2259
	4.4675	38.7951		1.6445	29.4914
	4.4659	38.8347		1.6462	29.6965
	4.4643	38.8743		1.6478	29.881
	4.4627	38.9038		1.6494	30.0654
	4.4611	38.9434		1.651	30.2508
	4.4595	38.9729		1.6526	30.4292
	4.4579	39.0025		1.6543	30.5974
	4.4563	39.0321		1.6559	30.7429
	4.4547	39.0516		1.6575	30.8603
	4.4531	39.0712		1.6591	30.9347
	4.4515	39.0908		1.6608	30.9649
	4.4499	39.1103		1.6624	30.9553
	4.4483	39.1199		1.664	30.9027
	4.4467	39.1294		1.6656	30.8211
	4.4451	39.139		1.6672	30.7236
	4.4435	39.1586		1.6689	30.6178
	4.4419	39.1681		1.6705	30.5082
	4.4403	39.1777		1.6721	30.3996
	4.4387	39.1773		1.6737	30.29
	4.4371	39.1868		1.6754	30.1662
	4.4355	39.1864		1.677	30.0337
	4.4339	39.1959		1.6786	29.9011
	4.4323	39.1955		1.6802	29.7745
	4.4307	39.1951		1.6818	29.6599
	4.4291	39.1846		1.6835	29.5561
	4.4275	39.1842		1.6851	29.4645
	4.4259	39.1737		1.6867	29.3929
	4.4243	39.1733		1.6883	29.3454
	4.4227	39.1629		1.69	29.3156
	4.4211	39.1624		1.6916	29.3
	4.4195	39.172		1.6932	29.2914
	4.418	39.1822		1.6948	29.2758
	4.4164	39.1918		1.6964	29.2643
	4.4148	39.2113		1.6981	29.2604
	4.4132	39.2309		1.6997	29.2569
	4.4116	39.2605		1.7013	29.2633
	4.41	39.29		1.7029	29.2807
	4.4084	39.3196		1.7045	29.3151
	4.4068	39.3491		1.7062	29.3683
	4.4052	39.3687		1.7078	29.4277
	4.4036	39.3983		1.7094	29.4882
	4.402	39.4078		1.711	29.5496
	4.4004	39.4274		1.7127	29.6068
	4.3988	39.4269		1.7143	29.6582
	4.3972	39.4365		1.7159	29.7126
	4.3956	39.4261		1.7175	29.7671
	4.394	39.4156		1.7191	29.8225
	4.3924	39.4052		1.7208	29.8797
	4.3908	39.3848		1.7224	29.9341
	4.3892	39.3543		1.724	29.9905
	4.3876	39.3339		1.7256	30.0479
	4.386	39.3034		1.7273	30.1081
	4.3844	39.283		1.7289	30.1715
	4.3828	39.2626		1.7305	30.237
	4.3812	39.2421		1.7321	30.3004
	4.3796	39.2217		1.7337	30.3598
	4.378	39.2013		1.7354	30.415
	4.3764	39.1908		1.737	30.4574
	4.3748	39.1904		1.7386	30.4869
	4.3732	39.1799		1.7402	30.4903
	4.3716	39.1795		1.7418	30.4647
	4.37	39.1691		1.7435	30.4169
	4.3684	39.1686		1.7451	30.3423
	4.3668	39.1682		1.7467	30.2457
	4.3652	39.1677		1.7483	30.1242
	4.3636	39.1573		1.75	29.9754
	4.362	39.1469		1.7516	29.8058
	4.3604	39.1364		1.7532	29.6092
	4.3588	39.126		1.7548	29.3796
	4.3572	39.1056		1.7564	29.132
	4.3556	39.0851		1.7581	28.8832
	4.354	39.0647		1.7597	28.6467
	4.3524	39.0442		1.7613	28.4351
	4.3508	39.0138		1.7629	28.2495
	4.3492	38.9934		1.7646	28.0857
	4.3476	38.9629		1.7662	27.9341
	4.3461	38.9231		1.7678	27.7835
	4.3445	38.8827		1.7694	27.629
	4.3429	38.8423		1.771	27.4834
	4.3413	38.7918		1.7727	27.3556
	4.3397	38.7314		1.7743	27.247
	4.3381	38.681		1.7759	27.1494
	4.3365	38.6205		1.7775	27.0658
	4.3349	38.5601		1.7792	26.991
	4.3333	38.4996		1.7808	26.9235
	4.3317	38.4392		1.7824	26.8529
	4.3301	38.3788		1.784	26.7603
	4.3285	38.3183		1.7856	26.6427
	4.3269	38.2579		1.7873	26.5329
	4.3253	38.2075		1.7889	26.4873
	4.3237	38.157		1.7905	26.4848
	4.3221	38.1166		1.7921	26.4922
	4.3205	38.0761		1.7937	26.5136
	4.3189	38.0357		1.7954	26.5418
	4.3173	38.0053		1.797	26.5622
	4.3157	37.9648		1.7986	26.5736
	4.3141	37.9244		1.8002	26.5831
	4.3125	37.8939		1.8019	26.5943
	4.3109	37.8535		1.8035	26.6167
	4.3093	37.8231		1.8051	26.6601
	4.3077	37.7826		1.8067	26.7255
	4.3061	37.7422		1.8083	26.8049
	4.3045	37.7118		1.81	26.8881
	4.3029	37.6713		1.8116	26.9466
	4.3013	37.6309		1.8132	26.972
	4.2997	37.6004		1.8148	26.9784
	4.2981	37.56		1.8165	26.9766
	4.2965	37.5196		1.8181	26.972
	4.2949	37.4791		1.8197	26.9804
	4.2933	37.4387		1.8213	27.0029
	4.2917	37.3882		1.8229	27.0323
	4.2901	37.3378		1.8246	27.0615
	4.2885	37.2874		1.8262	27.0799
	4.2869	37.2369		1.8278	27.0743
	4.2853	37.1765		1.8294	27.0287
	4.2837	37.1161		1.831	26.9372
	4.2821	37.0456		1.8327	26.7994
	4.2805	36.9752		1.8343	26.6148
	4.2789	36.9047		1.8359	26.3912
	4.2773	36.8343		1.8375	26.1426
	4.2757	36.7639		1.8392	25.8998
	4.2741	36.6934		1.8408	25.6722
	4.2726	36.6136		1.8424	25.4767
	4.271	36.5432		1.844	25.3211
	4.2694	36.4728		1.8456	25.2035
	4.2678	36.4023		1.8473	25.1287
	4.2662	36.3319		1.8489	25.0891
	4.2646	36.2715		1.8505	25.0775
	4.263	36.201		1.8521	25.08
	4.2614	36.1406		1.8538	25.0812
	4.2598	36.0801		1.8554	25.0686
	4.2582	36.0197		1.857	25.036
	4.2566	35.9593		1.8586	24.9844
	4.255	35.8988		1.8602	24.9218
	4.2534	35.8384		1.8619	24.852
	4.2518	35.7779		1.8635	24.7755
	4.2502	35.7075		1.8651	24.6869
	4.2486	35.6471		1.8667	24.5753
	4.247	35.5766		1.8683	24.4267
	4.2454	35.5162		1.87	24.2309
	4.2438	35.4558		1.8716	23.9893
	4.2422	35.3953		1.8732	23.7308
	4.2406	35.3349		1.8748	23.4642
	4.239	35.2844		1.8765	23.2124
	4.2374	35.234		1.8781	22.9858
	4.2358	35.1836		1.8797	22.7822
	4.2342	35.1431		1.8813	22.5997
	4.2326	35.0927		1.8829	22.4391
	4.231	35.0423		1.8846	22.3023
	4.2294	34.9918		1.8862	22.1857
	4.2278	34.9414		1.8878	22.0901
	4.2262	34.8909		1.8894	22.0155
	4.2246	34.8305		1.8911	21.9627
	4.223	34.7801		1.8927	21.9281
	4.2214	34.7196		1.8943	21.9136
	4.2198	34.6592		1.8959	21.921
	4.2182	34.5988		1.8975	21.9544
	4.2166	34.5383		1.8992	22.0166
	4.215	34.4879		1.9008	22.11
	4.2134	34.4274		1.9024	22.2365
	4.2118	34.387		1.904	22.3959
	4.2102	34.3366		1.9057	22.5831
	4.2086	34.2961		1.9073	22.7855
	4.207	34.2557		1.9089	22.9909
	4.2054	34.2152		1.9105	23.1933
	4.2038	34.1848		1.9121	23.3867
	4.2022	34.1544		1.9138	23.5539
	4.2007	34.1246		1.9154	23.6804
	4.1991	34.0941		1.917	23.7688
	4.1975	34.0637		1.9186	23.8242
	4.1959	34.0333		1.9202	23.8526
	4.1943	34.0028		1.9219	23.8628
	4.1927	33.9724		1.9235	23.8642
	4.1911	33.952		1.9251	23.8587
	4.1895	33.9315		1.9267	23.8441
	4.1879	33.9111		1.9284	23.8203
	4.1863	33.9006		1.93	23.7887
	4.1847	33.8802		1.9316	23.7551
	4.1831	33.8698		1.9332	23.7216
	4.1815	33.8593		1.9348	23.685
	4.1799	33.8489		1.9365	23.6552
	4.1783	33.8385		1.9381	23.6326
	4.1767	33.828		1.9397	23.616
	4.1751	33.8276		1.9413	23.6054
	4.1735	33.8171		1.943	23.6016
	4.1719	33.8067		1.9446	23.597
	4.1703	33.7963		1.9462	23.5895
	4.1687	33.7958		1.9478	23.5729
	4.1671	33.7854		1.9494	23.5433
	4.1655	33.7749		1.9511	23.4975
	4.1639	33.7645		1.9527	23.4369
	4.1623	33.7541		1.9543	23.3694
	4.1607	33.7436		1.9559	23.2898
	4.1591	33.7332		1.9575	23.1952
	4.1575	33.7228		1.9592	23.0904
	4.1559	33.7123		1.9608	22.9738
	4.1543	33.7019		1.9624	22.8482
	4.1527	33.6914		1.964	22.7157
	4.1511	33.691		1.9657	22.5829
	4.1495	33.6806		1.9673	22.4533
	4.1479	33.6801		1.9689	22.3297
	4.1463	33.6797		1.9705	22.2131
	4.1447	33.6793		1.9721	22.1025
	4.1431	33.6788		1.9738	22.0007
	4.1415	33.6784		1.9754	21.9062
	4.1399	33.6779		1.977	21.8236
	4.1383	33.6775		1.9786	21.755
	4.1367	33.6671		1.9803	21.6982
	4.1351	33.6666		1.9819	21.6506
	4.1335	33.6562		1.9835	21.617
	4.1319	33.6358		1.9851	21.5935
	4.1303	33.6153		1.9867	21.5809
	4.1287	33.5949		1.9884	21.5791
	4.1272	33.5751		1.99	21.5835
	4.1256	33.5446		1.9916	21.5909
	4.124	33.5142		1.9932	21.6003
	4.1224	33.4938		1.9949	21.6115
	4.1208	33.4633		1.9965	21.6279
	4.1192	33.4429		1.9981	21.6534
	4.1176	33.4125		1.9997	21.6868
	4.116	33.392		2.0013	21.7332
	4.1144	33.3616		2.003	21.7964
	4.1128	33.3411		2.0046	21.8738
	4.1112	33.3207		2.0062	21.9743
	4.1096	33.2903		2.0078	22.0887
	4.108	33.2698		2.0094	22.2061
	4.1064	33.2494		2.0111	22.3133
	4.1048	33.2189		2.0127	22.3977
	4.1032	33.1985		2.0143	22.4651
	4.1016	33.1681		2.0159	22.5195
	4.1	33.1476		2.0176	22.5617
	4.0984	33.1272		2.0192	22.5902
	4.0968	33.1068		2.0208	22.6056
	4.0952	33.0863		2.0224	22.616
	4.0936	33.0759		2.024	22.6234
	4.092	33.0654		2.0257	22.6306
	4.0904	33.065		2.0273	22.6391
	4.0888	33.0646		2.0289	22.6545
	4.0872	33.0641		2.0305	22.6799
	4.0856	33.0737		2.0322	22.7201
	4.084	33.0833		2.0338	22.7745
	4.0824	33.0928		2.0354	22.8399
	4.0808	33.1024		2.037	22.9164
	4.0792	33.1219		2.0386	22.9978
	4.0776	33.1415		2.0403	23.076
	4.076	33.1511		2.0419	23.1424
	4.0744	33.1706		2.0435	23.1938
	4.0728	33.1802		2.0451	23.2302
	4.0712	33.1897		2.0467	23.2577
	4.0696	33.2093		2.0484	23.2758
	4.068	33.2189		2.05	23.2793
	4.0664	33.2284		2.0516	23.2697
	4.0648	33.248		2.0532	23.2501
	4.0632	33.2576		2.0549	23.2213
	4.0616	33.2771		2.0565	23.1757
	4.06	33.2967		2.0581	23.1102
	4.0584	33.3162		2.0597	23.0156
	4.0568	33.3358		2.0613	22.897
	4.0553	33.366		2.063	22.7572
	4.0537	33.3856		2.0646	22.6106
	4.0521	33.4151		2.0662	22.47
	4.0505	33.4547		2.0678	22.3355
	4.0489	33.4843		2.0695	22.2127
	4.0473	33.5138		2.0711	22.1041
	4.0457	33.5434		2.0727	22.0115
	4.0441	33.583		2.0743	21.9409
	4.0425	33.6125		2.0759	21.8953
	4.0409	33.6521		2.0776	21.8755
	4.0393	33.6816		2.0792	21.8819
	4.0377	33.7212		2.0808	21.9164
	4.0361	33.7508		2.0824	21.9808
	4.0345	33.7803		2.084	22.0742
	4.0329	33.7999		2.0857	22.1944
	4.0313	33.8295		2.0873	22.3408
	4.0297	33.849		2.0889	22.5073
	4.0281	33.8786		2.0905	22.6907
	4.0265	33.8981		2.0922	22.8829
	4.0249	33.9177		2.0938	23.0813
	4.0233	33.9373		2.0954	23.2837
	4.0217	33.9568		2.097	23.4851
	4.0201	33.9764		2.0986	23.6806
	4.0185	33.996		2.1003	23.8748
	4.0169	34.0055		2.1019	24.0602
	4.0153	34.0251		2.1035	24.2336
	4.0137	34.0346		2.1051	24.385
	4.0121	34.0542		2.1068	24.5102
	4.0105	34.0638		2.1084	24.5906
	4.0089	34.0833		2.11	24.6201
	4.0073	34.0929		2.1116	24.6065
	4.0057	34.1024		2.1132	24.5549
	4.0041	34.122		2.1149	24.4701
	4.0025	34.1316		2.1165	24.3565
	4.0009	34.1511		2.1181	24.2189
	3.9993	34.1707		2.1197	24.0674
	3.9977	34.1803		2.1214	23.9136
	3.9961	34.1998		2.123	23.768
	3.9945	34.2194		2.1246	23.6314
	3.9929	34.2389		2.1262	23.5098
	3.9913	34.2685		2.1278	23.4112
	3.9897	34.2881		2.1295	23.3374
	3.9881	34.3076		2.1311	23.2869
	3.9865	34.3372		2.1327	23.2643
	3.9849	34.3668		2.1343	23.2727
	3.9833	34.4063		2.1359	23.3161
	3.9818	34.4365		2.1376	23.3933
	3.9802	34.4761		2.1392	23.4997
	3.9786	34.5256		2.1408	23.6402
	3.977	34.5652		2.1424	23.8066
	3.9754	34.6148		2.1441	23.9908
	3.9738	34.6643		2.1457	24.1902
	3.9722	34.7239		2.1473	24.4046
	3.9706	34.7835		2.1489	24.632
	3.969	34.843		2.1505	24.8625
	3.9674	34.9026		2.1522	25.0897
	3.9658	34.9621		2.1538	25.3001
	3.9642	35.0217		2.1554	25.4885
	3.9626	35.0713		2.157	25.6489
	3.961	35.1308		2.1587	25.7861
	3.9594	35.1804		2.1603	25.8895
	3.9578	35.23		2.1619	25.964
	3.9562	35.2795		2.1635	26.0154
	3.9546	35.3391		2.1651	26.0458
	3.953	35.3886		2.1668	26.059
	3.9514	35.4382		2.1684	26.0584
	3.9498	35.4878		2.17	26.0508
	3.9482	35.5373		2.1716	26.0413
	3.9466	35.5869		2.1732	26.0317
	3.945	35.6365		2.1749	26.0259
	3.9434	35.676		2.1765	26.0253
	3.9418	35.7256		2.1781	26.0377
	3.9402	35.7651		2.1797	26.0621
	3.9386	35.8147		2.1814	26.0983
	3.937	35.8643		2.183	26.1448
	3.9354	35.9138		2.1846	26.2022
	3.9338	35.9634		2.1862	26.2666
	3.9322	36.0129		2.1878	26.335
	3.9306	36.0725		2.1895	26.4082
	3.929	36.1421		2.1911	26.4806
	3.9274	36.2116		2.1927	26.5471
	3.9258	36.2812		2.1943	26.6045
	3.9242	36.3608		2.196	26.6507
	3.9226	36.4403		2.1976	26.6861
	3.921	36.5199		2.1992	26.7085
	3.9194	36.5994		2.2008	26.7209
	3.9178	36.679		2.2024	26.7244
	3.9162	36.7586		2.2041	26.7226
	3.9146	36.8281		2.2057	26.718
	3.913	36.9077		2.2073	26.7124
	3.9114	36.9772		2.2089	26.7048
	3.9099	37.0475		2.2106	26.69
	3.9083	37.107		2.2122	26.6724
	3.9067	37.1766		2.2138	26.6589
	3.9051	37.2362		2.2154	26.6483
	3.9035	37.2957		2.217	26.6517
	3.9019	37.3653		2.2187	26.6709
	3.9003	37.4348		2.2203	26.7123
	3.8987	37.4944		2.2219	26.7747
	3.8971	37.564		2.2235	26.8642
	3.8955	37.6335		2.2251	26.9776
	3.8939	37.7031		2.2268	27.1238
	3.8923	37.7726		2.2284	27.3052
	3.8907	37.8422		2.23	27.5126
	3.8891	37.9018		2.2316	27.733
	3.8875	37.9613		2.2333	27.9572
	3.8859	38.0109		2.2349	28.1757
	3.8843	38.0705		2.2365	28.3771
	3.8827	38.12		2.2381	28.5595
	3.8811	38.1596		2.2397	28.7119
	3.8795	38.1991		2.2414	28.8371
	3.8779	38.2387		2.243	28.9215
	3.8763	38.2683		2.2446	28.968
	3.8747	38.3078		2.2462	28.9914
	3.8731	38.3274		2.2479	29.0026
	3.8715	38.3569		2.2495	29.003
	3.8699	38.3865		2.2511	29.0004
	3.8683	38.4161		2.2527	28.9998
	3.8667	38.4356		2.2543	29.0043
	3.8651	38.4652		2.256	29.0175
	3.8635	38.4948		2.2576	29.0329
	3.8619	38.5343		2.2592	29.0483
	3.8603	38.5739		2.2608	29.0657
	3.8587	38.6034		2.2624	29.0741
	3.8571	38.653		2.2641	29.0733
	3.8555	38.6926		2.2657	29.0608
	3.8539	38.7421		2.2673	29.0402
	3.8523	38.7917		2.2689	29.0146
	3.8507	38.8413		2.2706	28.9798
	3.8491	38.9008		2.2722	28.9312
	3.8475	38.9504		2.2738	28.8856
	3.8459	39.0199		2.2754	28.8391
	3.8443	39.0795		2.277	28.7925
	3.8427	39.1391		2.2787	28.7487
	3.8411	39.2086		2.2803	28.7031
	3.8395	39.2582		2.2819	28.6515
	3.8379	39.3177		2.2835	28.5999
	3.8364	39.378		2.2852	28.5561
	3.8348	39.4275		2.2868	28.5226
	3.8332	39.4771		2.2884	28.51
	3.8316	39.5266		2.29	28.5184
	3.83	39.5762		2.2916	28.5538
	3.8284	39.6158		2.2933	28.621
	3.8268	39.6553		2.2949	28.7144
	3.8252	39.7049		2.2965	28.8279
	3.8236	39.7445		2.2981	28.9623
	3.822	39.784		2.2997	29.1187
	3.8204	39.8336		2.3014	29.2949
	3.8188	39.8831		2.303	29.4933
	3.8172	39.9327		2.3046	29.7127
	3.8156	39.9923		2.3062	29.9452
	3.814	40.0618		2.3079	30.1874
	3.8124	40.1214		2.3095	30.4258
	3.8108	40.191		2.3111	30.6552
	3.8092	40.2605		2.3127	30.8766
	3.8076	40.3301		2.3143	31.0931
	3.806	40.3996		2.316	31.3062
	3.8044	40.4592		2.3176	31.5027
	3.8028	40.5288		2.3192	31.6781
	3.8012	40.5983		2.3208	31.8395
	3.7996	40.6679		2.3225	31.9927
	3.798	40.7375		2.3241	32.1301
	3.7964	40.817		2.3257	32.2465
	3.7948	40.8866		2.3273	32.347
	3.7932	40.9661		2.3289	32.4354
	3.7916	41.0357		2.3306	32.5066
	3.79	41.0953		2.3322	32.555
	3.7884	41.1548		2.3338	32.5834
	3.7868	41.2144		2.3354	32.5928
	3.7852	41.2539		2.3371	32.581
	3.7836	41.3035		2.3387	32.5495
	3.782	41.3431		2.3403	32.5079
	3.7804	41.3726		2.3419	32.4493
	3.7788	41.4022		2.3435	32.3867
	3.7772	41.4318		2.3452	32.3249
	3.7756	41.4613		2.3468	32.2593
	3.774	41.4909		2.3484	32.1858
	3.7724	41.5204		2.35	32.1062
	3.7708	41.55		2.3516	32.0216
	3.7692	41.5796		2.3533	31.9318
	3.7676	41.6191		2.3549	31.8402
	3.766	41.6587		2.3565	31.7447
	3.7645	41.7089		2.3581	31.6491
	3.7629	41.7485		2.3598	31.5533
	3.7613	41.798		2.3614	31.4497
	3.7597	41.8476		2.363	31.3361
	3.7581	41.8972		2.3646	31.1925
	3.7565	41.9467		2.3662	31.016
	3.7549	41.9963		2.3679	30.8222
	3.7533	42.0458		2.3695	30.6256
	3.7517	42.0954		2.3711	30.429
	3.7501	42.145		2.3727	30.2424
	3.7485	42.1845		2.3744	30.0786
	3.7469	42.2341		2.376	29.94
	3.7453	42.2736		2.3776	29.7975
	3.7437	42.3132		2.3792	29.6069
	3.7421	42.3428		2.3808	29.3913
	3.7405	42.3723		2.3825	29.1715
	3.7389	42.4019		2.3841	28.9629
	3.7373	42.4215		2.3857	28.7753
	3.7357	42.441		2.3873	28.6137
	3.7341	42.4606		2.3889	28.4902
	3.7325	42.4701		2.3906	28.4104
	3.7309	42.4797		2.3922	28.3648
	3.7293	42.4893		2.3938	28.3482
	3.7277	42.4988		2.3954	28.3606
	3.7261	42.5084		2.3971	28.4038
	3.7245	42.5179		2.3987	28.4853
	3.7229	42.5275		2.4003	28.6037
	3.7213	42.5271		2.4019	28.7561
	3.7197	42.5366		2.4035	28.9425
	3.7181	42.5462		2.4052	29.1607
	3.7165	42.5558		2.4068	29.4011
	3.7149	42.5553		2.4084	29.6556
	3.7133	42.5649		2.41	29.916
	3.7117	42.5744		2.4117	30.1842
	3.7101	42.574		2.4133	30.4476
	3.7085	42.5836		2.4149	30.706
	3.7069	42.5831		2.4165	30.9654
	3.7053	42.5827		2.4181	31.2249
	3.7037	42.5823		2.4198	31.484
	3.7021	42.5818		2.4214	31.7295
	3.7005	42.5714		2.423	31.9479
	3.6989	42.5709		2.4246	32.1333
	3.6973	42.5505		2.4263	32.2865
	3.6957	42.5301		2.4279	32.4159
	3.6941	42.5096		2.4295	32.5284
	3.6925	42.4792		2.4311	32.6278
	3.691	42.4494		2.4327	32.7122
	3.6894	42.419		2.4344	32.7784
	3.6878	42.3885		2.436	32.8238
	3.6862	42.3581		2.4376	32.8472
	3.6846	42.3276		2.4392	32.8557
	3.683	42.2972		2.4408	32.8511
	3.6814	42.2768		2.4425	32.8363
	3.6798	42.2563		2.4441	32.8067
	3.6782	42.2459		2.4457	32.7651
	3.6766	42.2255		2.4473	32.7145
	3.675	42.205		2.449	32.6527
	3.6734	42.1846		2.4506	32.5822
	3.6718	42.1641		2.4522	32.5086
	3.6702	42.1337		2.4538	32.432
	3.6686	42.1033		2.4554	32.3474
	3.667	42.0728		2.4571	32.2616
	3.6654	42.0324		2.4587	32.172
	3.6638	41.992		2.4603	32.0795
	3.6622	41.9415		2.4619	31.9869
	3.6606	41.9011		2.4636	31.8941
	3.659	41.8506		2.4652	31.7985
	3.6574	41.8002		2.4668	31.7019
	3.6558	41.7498		2.4684	31.6043
	3.6542	41.6993		2.47	31.4978
	3.6526	41.6489		2.4717	31.38
	3.651	41.6084		2.4733	31.2514
	3.6494	41.558		2.4749	31.1148
	3.6478	41.5176		2.4765	30.9642
	3.6462	41.4771		2.4781	30.7986
	3.6446	41.4367		2.4798	30.6158
	3.643	41.3963		2.4814	30.4183
	3.6414	41.3458		2.483	30.2207
	3.6398	41.3054		2.4846	30.0101
	3.6382	41.2649		2.4863	29.7903
	3.6366	41.2145		2.4879	29.5907
	3.635	41.1541		2.4895	29.4251
	3.6334	41.0936		2.4911	29.2936
	3.6318	41.0332		2.4927	29.196
	3.6302	40.9727		2.4944	29.1252
	3.6286	40.9123		2.496	29.0756
	3.627	40.8519		2.4976	29.05
	3.6254	40.7814		2.4992	29.0494
	3.6238	40.721		2.5009	29.0686
	3.6222	40.6506		2.5025	29.1051
	3.6206	40.5801		2.5041	29.1615
	3.6191	40.5203		2.5057	29.2359
	3.6175	40.4499		2.5073	29.3213
	3.6159	40.3895		2.509	29.4175
	3.6143	40.329		2.5106	29.5139
	3.6127	40.2686		2.5122	29.6104
	3.6111	40.2082		2.5138	29.6908
	3.6095	40.1377		2.5155	29.754
	3.6079	40.0773		2.5171	29.8124
	3.6063	40.0068		2.5187	29.8648
	3.6047	39.9464		2.5203	29.9072
	3.6031	39.876		2.5219	29.9327
	3.6015	39.8055		2.5236	29.9179
	3.5999	39.7251		2.5252	29.8453
	3.5983	39.6546		2.5268	29.7217
	3.5967	39.5842		2.5284	29.5621
	3.5951	39.5038		2.53	29.3805
	3.5935	39.4233		2.5317	29.1867
	3.5919	39.3429		2.5333	28.9812
	3.5903	39.2625		2.5349	28.7696
	3.5887	39.182		2.5365	28.554
	3.5871	39.1016		2.5382	28.3342
	3.5855	39.0111		2.5398	28.1086
	3.5839	38.9207		2.5414	27.871
	3.5823	38.8203		2.543	27.6275
	3.5807	38.7198		2.5446	27.3889
	3.5791	38.6094		2.5463	27.1711
	3.5775	38.5089		2.5479	27.0005
	3.5759	38.3985		2.5495	26.8919
	3.5743	38.2981		2.5511	26.8333
	3.5727	38.1976		2.5528	26.8175
	3.5711	38.0972		2.5544	26.841
	3.5695	37.9967		2.556	26.9184
	3.5679	37.8963		2.5576	27.0378
	3.5663	37.7959		2.5592	27.1762
	3.5647	37.7054		2.5609	27.3154
	3.5631	37.615		2.5625	27.4568
	3.5615	37.5346		2.5641	27.6053
	3.5599	37.4441		2.5657	27.7457
	3.5583	37.3537		2.5673	27.8671
	3.5567	37.2732		2.569	27.9773
	3.5551	37.1928		2.5706	28.0777
	3.5535	37.1024		2.5722	28.1831
	3.5519	37.0219		2.5738	28.2966
	3.5503	36.9415		2.5755	28.4188
	3.5487	36.8711		2.5771	28.5552
	3.5471	36.8006		2.5787	28.6926
	3.5456	36.7308		2.5803	28.826
	3.544	36.6604		2.5819	28.9414
	3.5424	36.6		2.5836	29.0286
	3.5408	36.5495		2.5852	29.0881
	3.5392	36.4991		2.5868	29.1195
	3.5376	36.4487		2.5884	29.1189
	3.536	36.3982		2.5901	29.0941
	3.5344	36.3578		2.5917	29.0465
	3.5328	36.3173		2.5933	28.9829
	3.5312	36.2769		2.5949	28.9124
	3.5296	36.2364		2.5965	28.8388
	3.528	36.206		2.5982	28.774
	3.5264	36.1656		2.5998	28.7174
	3.5248	36.1251		2.6014	28.6748
	3.5232	36.0847		2.603	28.6492
	3.5216	36.0443		2.6046	28.6377
	3.52	36.0038		2.6063	28.6379
	3.5184	35.9534		2.6079	28.6363
	3.5168	35.913		2.6095	28.6237
	3.5152	35.8625		2.6111	28.5961
	3.5136	35.8121		2.6128	28.5573
	3.512	35.7616		2.6144	28.5077
	3.5104	35.7112		2.616	28.4502
	3.5088	35.6508		2.6176	28.3896
	3.5072	35.6003		2.6192	28.324
	3.5056	35.5399		2.6209	28.2542
	3.504	35.4794		2.6225	28.1786
	3.5024	35.429		2.6241	28.099
	3.5008	35.3686		2.6257	28.0175
	3.4992	35.3281		2.6274	27.9447
	3.4976	35.2777		2.629	27.8901
	3.496	35.2272		2.6306	27.8595
	3.4944	35.1868		2.6322	27.8509
	3.4928	35.1564		2.6338	27.8653
	3.4912	35.1159		2.6355	27.9016
	3.4896	35.0855		2.6371	27.953
	3.488	35.0651		2.6387	28.0124
	3.4864	35.0346		2.6403	28.0728
	3.4848	35.0042		2.642	28.127
	3.4832	34.9738		2.6436	28.1694
	3.4816	34.9333		2.6452	28.1959
	3.48	34.9029		2.6468	28.2023
	3.4784	34.8724		2.6484	28.1887
	3.4768	34.842		2.6501	28.1609
	3.4752	34.8116		2.6517	28.1313
	3.4737	34.7718		2.6533	28.1117
	3.4721	34.7413		2.6549	28.1051
	3.4705	34.7109		2.6565	28.1106
	3.4689	34.6705		2.6582	28.1308
	3.4673	34.64		2.6598	28.1662
	3.4657	34.6196		2.6614	28.2086
	3.4641	34.5991		2.663	28.261
	3.4625	34.5787		2.6647	28.2772
	3.4609	34.5583		2.6663	28.2567
	3.4593	34.5378		2.6679	28.2111
	3.4577	34.5174		2.6695	28.1435
	3.4561	34.507		2.6711	28.0589
	3.4545	34.4865		2.6728	27.9611
	3.4529	34.4761		2.6744	27.8435
	3.4513	34.4556		2.676	27.734
	3.4497	34.4452		2.6776	27.6474
	3.4481	34.4248		2.6793	27.5936
	3.4465	34.4043		2.6809	27.569
	3.4449	34.3839		2.6825	27.5744
	3.4433	34.3635		2.6841	27.6128
	3.4417	34.343		2.6857	27.6833
	3.4401	34.3226		2.6874	27.7825
	3.4385	34.2921		2.689	27.9029
	3.4369	34.2717		2.6906	28.0433
	3.4353	34.2513		2.6922	28.1957
	3.4337	34.2308		2.6938	28.3451
	3.4321	34.2204		2.6955	28.4863
	3.4305	34.2099		2.6971	28.6187
	3.4289	34.2095		2.6987	28.7422
	3.4273	34.1991		2.7003	28.8586
	3.4257	34.1986		2.702	28.9718
	3.4241	34.1982		2.7036	29.0792
	3.4225	34.1977		2.7052	29.1856
	3.4209	34.1973		2.7068	29.2961
	3.4193	34.1969		2.7084	29.4095
	3.4177	34.1864		2.7101	29.5117
	3.4161	34.186		2.7117	29.5981
	3.4145	34.1756		2.7133	29.6655
	3.4129	34.1651		2.7149	29.7159
	3.4113	34.1547		2.7166	29.7571
	3.4097	34.1442		2.7182	29.7916
	3.4081	34.1238		2.7198	29.825
	3.4065	34.1034		2.7214	29.8624
	3.4049	34.0829		2.723	29.9098
	3.4033	34.0725		2.7247	29.962
	3.4017	34.0521		2.7263	30.0124
	3.4002	34.0323		2.7279	30.0618
	3.3986	34.0118		2.7295	30.1023
	3.397	34.0014		2.7312	30.1325
	3.3954	33.991		2.7328	30.1489
	3.3938	33.9805		2.7344	30.1453
	3.3922	33.9701		2.736	30.1127
	3.3906	33.9696		2.7376	30.0561
	3.389	33.9792		2.7393	29.9813
	3.3874	33.9888		2.7409	29.8978
	3.3858	33.9983		2.7425	29.8152
	3.3842	34.0079		2.7441	29.7376
	3.3826	34.0275		2.7457	29.67
	3.381	34.047		2.7474	29.6142
	3.3794	34.0666		2.749	29.5717
	3.3778	34.0961		2.7506	29.5481
	3.3762	34.1157		2.7522	29.5465
	3.3746	34.1453		2.7539	29.5677
	3.373	34.1648		2.7555	29.6111
	3.3714	34.1844		2.7571	29.6735
	3.3698	34.2039		2.7587	29.7529
	3.3682	34.2135		2.7603	29.8514
	3.3666	34.2231		2.762	29.9586
	3.365	34.2226		2.7636	30.067
	3.3634	34.2222		2.7652	30.1764
	3.3618	34.2118		2.7668	30.2848
	3.3602	34.2013		2.7685	30.386
	3.3586	34.1809		2.7701	30.4685
	3.357	34.1504		2.7717	30.5289
	3.3554	34.12		2.7733	30.5643
	3.3538	34.0796		2.7749	30.5657
	3.3522	34.0291		2.7766	30.5229
	3.3506	33.9787		2.7782	30.4323
	3.349	33.9382		2.7798	30.2967
	3.3474	33.8878		2.7814	30.1282
	3.3458	33.8574		2.783	29.9456
	3.3442	33.8169		2.7847	29.7588
	3.3426	33.7965		2.7863	29.5652
	3.341	33.7761		2.7879	29.3646
	3.3394	33.7656		2.7895	29.1561
	3.3378	33.7552		2.7912	28.9402
	3.3362	33.7548		2.7928	28.7027
	3.3346	33.7643		2.7944	28.4451
	3.333	33.7839		2.796	28.2005
	3.3314	33.7934		2.7976	27.9899
	3.3298	33.813		2.7993	27.8091
	3.3283	33.8332		2.8009	27.6546
	3.3267	33.8528		2.8025	27.53
	3.3251	33.8723		2.8041	27.4424
	3.3235	33.8819		2.8058	27.3976
	3.3219	33.9015		2.8074	27.41
	3.3203	33.911		2.809	27.4814
	3.3187	33.9206		2.8106	27.5999
	3.3171	33.9201		2.8122	27.7583
	3.3155	33.9297		2.8139	27.9565
	3.3139	33.9293		2.8155	28.1749
	3.3123	33.9388		2.8171	28.4013
	3.3107	33.9384		2.8187	28.6227
	3.3091	33.928		2.8203	28.8352
	3.3075	33.9275		2.822	29.0434
	3.3059	33.9171		2.8236	29.2508
	3.3043	33.9066		2.8252	29.4582
	3.3027	33.9062		2.8268	29.6726
	3.3011	33.8958		2.8285	29.8928
	3.2995	33.8953		2.8301	30.1192
	3.2979	33.8849		2.8317	30.3697
	3.2963	33.8845		2.8333	30.6271
	3.2947	33.884		2.8349	30.8795
	3.2931	33.8836		2.8366	31.1437
	3.2915	33.8931		2.8382	31.4101
	3.2899	33.9127		2.8398	31.6565
	3.2883	33.9323		2.8414	31.887
	3.2867	33.9518		2.8431	32.1202
	3.2851	33.9814		2.8447	32.3546
	3.2835	34.0009		2.8463	32.564
	3.2819	34.0305		2.8479	32.7014
	3.2803	34.0601		2.8495	32.7918
	3.2787	34.0896		2.8512	32.866
	3.2771	34.1192		2.8528	32.9355
	3.2755	34.1487		2.8544	33.0029
	3.2739	34.1783		2.856	33.0763
	3.2723	34.2179		2.8577	33.1575
	3.2707	34.2474		2.8593	33.2469
	3.2691	34.287		2.8609	33.3383
	3.2675	34.3166		2.8625	33.4308
	3.2659	34.3561		2.8641	33.5242
	3.2643	34.3957		2.8658	33.6144
	3.2627	34.4252		2.8674	33.6968
	3.2611	34.4648		2.869	33.7672
	3.2595	34.4944		2.8706	33.8286
	3.2579	34.5239		2.8722	33.8721
	3.2564	34.5541		2.8739	33.8983
	3.2548	34.5837		2.8755	33.9117
	3.2532	34.6033		2.8771	33.9161
	3.2516	34.6328		2.8787	33.9145
	3.25	34.6624		2.8804	33.9087
	3.2484	34.692		2.882	33.8921
	3.2468	34.7215		2.8836	33.8746
	3.2452	34.7511		2.8852	33.86
	3.2436	34.7806		2.8868	33.8354
	3.242	34.8002		2.8885	33.7916
	3.2404	34.8298		2.8901	33.717
	3.2388	34.8593		2.8917	33.6224
	3.2372	34.8889		2.8933	33.5269
	3.2356	34.9284		2.895	33.4491
	3.234	34.958		2.8966	33.3905
	3.2324	34.9876		2.8982	33.3629
	3.2308	35.0271		2.8998	33.3673
	3.2292	35.0667		2.9014	33.4037
	3.2276	35.1163		2.9031	33.4719
	3.226	35.1758		2.9047	33.5634
	3.2244	35.2254		2.9063	33.6718
	3.2228	35.285		2.9079	33.7912
	3.2212	35.3445		2.9095	33.9226
	3.2196	35.4041		2.9112	34.0688
	3.218	35.4636		2.9128	34.2292
	3.2164	35.5132		2.9144	34.4017
	3.2148	35.5628		2.916	34.5841
	3.2132	35.6123		2.9177	34.7793
	3.2116	35.6519		2.9193	34.9907
	3.21	35.6914		2.9209	35.2231
	3.2084	35.731		2.9225	35.4675
	3.2068	35.7706		2.9241	35.722
	3.2052	35.8101		2.9258	35.9782
	3.2036	35.8497		2.9274	36.2246
	3.202	35.8892		2.929	36.459
	3.2004	35.9288		2.9306	36.6814
	3.1988	35.9684		2.9323	36.9016
	3.1972	35.9979		2.9339	37.115
	3.1956	36.0375		2.9355	37.3245
	3.194	36.0771		2.9371	37.5339
	3.1924	36.1166		2.9387	37.7373
	3.1908	36.1462		2.9404	37.9255
	3.1892	36.1758		2.942	38.0879
	3.1876	36.2053		2.9436	38.2093
	3.186	36.2349		2.9452	38.2718
	3.1844	36.2644		2.9469	38.271
	3.1829	36.2946		2.9485	38.2034
	3.1813	36.3242		2.9501	38.0808
	3.1797	36.3638		2.9517	37.8092
	3.1781	36.3933		2.9533	37.4057
	3.1765	36.4329		2.955	37.0148
	3.1749	36.4725		2.9566	36.7103
	3.1733	36.522		2.9582	36.4757
	3.1717	36.5716		2.9598	36.2611
	3.1701	36.6211		2.9614	36.0625
	3.1685	36.6807		2.9631	35.8887
	3.1669	36.7403		2.9647	35.7371
	3.1653	36.7998		2.9663	35.5866
	3.1637	36.8494		2.9679	35.427
	3.1621	36.9089		2.9696	35.2582
	3.1605	36.9685		2.9712	35.0716
	3.1589	37.0281		2.9728	34.864
	3.1573	37.0776		2.9744	34.6204
	3.1557	37.1272		2.976	34.3769
	3.1541	37.1668		2.9777	34.1551
	3.1525	37.2163		2.9793	33.9965
	3.1509	37.2559		2.9809	33.9219
	3.1493	37.2955		2.9825	33.9333
	3.1477	37.325		2.9842	34.0175
	3.1461	37.3646		2.9858	34.1489
	3.1445	37.3941		2.9874	34.3134
	3.1429	37.4137		2.989	34.5038
	3.1413	37.4333		2.9906	34.7232
	3.1397	37.4528		2.9923	34.9894
	3.1381	37.4724		2.9939	35.2978
	3.1365	37.4919		2.9955	35.6123
	3.1349	37.5115		2.9971	35.9137
	3.1333	37.5311		2.9987	36.1891
	3.1317	37.5406		3.0004	36.4413
	3.1301	37.5602		3.002	36.6747
	3.1285	37.5797		3.0036	36.8931
	3.1269	37.5893		3.0052	37.0896
	3.1253	37.6089		3.0069	37.2587
	3.1237	37.6184		3.0085	37.3912
	3.1221	37.638		3.0101	37.4856
	3.1205	37.6476		3.0117	37.534
	3.1189	37.6671		3.0133	37.5314
	3.1173	37.6867		3.015	37.4796
	3.1157	37.7062		3.0166	37.398
	3.1141	37.7258		3.0182	37.2825
	3.1125	37.7454		3.0198	37.1059
	3.111	37.7556		3.0215	36.8871
	3.1094	37.7651		3.0231	36.6715
	3.1078	37.7747		3.0247	36.4699
	3.1062	37.7743		3.0263	36.2704
	3.1046	37.7838		3.0279	36.0458
	3.103	37.7934		3.0296	35.78
	3.1014	37.793		3.0312	35.5114
	3.0998	37.7925		3.0328	35.2508
	3.0982	37.8021		3.0344	35.0552
	3.0966	37.8016		3.036	34.9126
	3.095	37.8112		3.0377	34.7978
	3.0934	37.8108		3.0393	34.7103
	3.0918	37.8203		3.0409	34.6527
	3.0902	37.8299		3.0425	34.6291
	3.0886	37.8394		3.0442	34.6253
	3.087	37.849		3.0458	34.6287
	3.0854	37.8586		3.0474	34.6531
	3.0838	37.8681		3.049	34.6836
	3.0822	37.8777		3.0506	34.721
	3.0806	37.8873		3.0523	34.7692
	3.079	37.8968		3.0539	34.8226
	3.0774	37.9064		3.0555	34.893
	3.0758	37.9059		3.0571	34.9755
	3.0742	37.9055		3.0588	35.0686
	3.0726	37.9051		3.0604	35.1671
	3.071	37.8946		3.062	35.2745
	3.0694	37.8842		3.0636	35.4009
	3.0678	37.8538		3.0652	35.5493
	3.0662	37.8233		3.0669	35.7015
	3.0646	37.7829		3.0685	35.8269
	3.063	37.7424		3.0701	35.9164
	3.0614	37.702		3.0717	35.9628
	3.0598	37.6616		3.0734	35.964
	3.0582	37.6111		3.075	35.9394
	3.0566	37.5707		3.0766	35.9198
	3.055	37.5303		3.0782	35.9173
	3.0534	37.4898		3.0798	35.9227
	3.0518	37.4494		3.0815	35.9539
	3.0502	37.4089		3.0831	36.0053
	3.0486	37.3785		3.0847	36.0507
	3.047	37.3581		3.0863	36.0861
	3.0454	37.3376		3.0879	36.1065
	3.0438	37.3172		3.0896	36.1168
	3.0422	37.3068		3.0912	36.1292
	3.0406	37.2863		3.0928	36.1336
	3.039	37.2859		3.0944	36.15
	3.0375	37.2761		3.0961	36.1802
	3.0359	37.2756		3.0977	36.2226
	3.0343	37.2852		3.0993	36.2681
	3.0327	37.2848		3.1009	36.3175
	3.0311	37.2943		3.1025	36.3549
	3.0295	37.2939		3.1042	36.3771
	3.0279	37.3035		3.1058	36.3885
	3.0263	37.303		3.1074	36.3889
	3.0247	37.3126		3.109	36.3773
	3.0231	37.3021		3.1107	36.3445
	3.0215	37.3017		3.1123	36.299
	3.0199	37.2913		3.1139	36.2524
	3.0183	37.2708		3.1155	36.2108
	3.0167	37.2504		3.1171	36.1682
	3.0151	37.23		3.1188	36.1314
	3.0135	37.1995		3.1204	36.1048
	3.0119	37.1691		3.122	36.0923
	3.0103	37.1386		3.1236	36.0907
	3.0087	37.0982		3.1252	36.0991
	3.0071	37.0478		3.1269	36.1173
	3.0055	37.0073		3.1285	36.1387
	3.0039	36.9569		3.1301	36.1741
	3.0023	36.9064		3.1317	36.2216
	3.0007	36.866		3.1334	36.2798
	2.9991	36.8156		3.135	36.3442
	2.9975	36.7751		3.1366	36.3956
	2.9959	36.7447		3.1382	36.421
	2.9943	36.7143		3.1398	36.4105
	2.9927	36.6938		3.1415	36.3727
	2.9911	36.6734		3.1431	36.3091
	2.9895	36.6629		3.1447	36.2265
	2.9879	36.6525		3.1463	36.1269
	2.9863	36.6421		3.148	36.0111
	2.9847	36.6216		3.1496	35.8665
	2.9831	36.6112		3.1512	35.694
	2.9815	36.5907		3.1528	35.5214
	2.9799	36.5703		3.1544	35.3518
	2.9783	36.5499		3.1561	35.186
	2.9767	36.5194		3.1577	35.0304
	2.9751	36.489		3.1593	34.8858
	2.9735	36.4486		3.1609	34.7543
	2.9719	36.4081		3.1626	34.6424
	2.9703	36.3677		3.1642	34.5439
	2.9687	36.3173		3.1658	34.4523
	2.9671	36.2768		3.1674	34.3737
	2.9656	36.237		3.169	34.3101
	2.964	36.1866		3.1707	34.2563
	2.9624	36.1362		3.1723	34.2168
	2.9608	36.0957		3.1739	34.1972
	2.9592	36.0353		3.1755	34.1986
	2.9576	35.9748		3.1771	34.221
	2.956	35.9144		3.1788	34.2652
	2.9544	35.854		3.1804	34.3246
	2.9528	35.7935		3.182	34.3991
	2.9512	35.7331		3.1836	34.4835
	2.9496	35.6726		3.1853	34.5737
	2.948	35.6122		3.1869	34.6611
	2.9464	35.5618		3.1885	34.7455
	2.9448	35.5113		3.1901	34.8149
	2.9432	35.4609		3.1917	34.8594
	2.9416	35.4205		3.1934	34.8866
	2.94	35.38		3.195	34.892
	2.9384	35.3396		3.1966	34.8704
	2.9368	35.3091		3.1982	34.8268
	2.9352	35.2687		3.1999	34.768
	2.9336	35.2283		3.2015	34.6964
	2.932	35.1778		3.2031	34.6169
	2.9304	35.1274		3.2047	34.5343
	2.9288	35.0769		3.2063	34.4577
	2.9272	35.0165		3.208	34.3929
	2.9256	34.9561		3.2096	34.3333
	2.924	34.8756		3.2112	34.2817
	2.9224	34.8052		3.2128	34.2342
	2.9208	34.7148		3.2144	34.1676
	2.9192	34.6243		3.2161	34.0938
	2.9176	34.5339		3.2177	34.0142
[truncated: 1,826 more rows]

## Sheet: FigS6
Fig.S6
[truncated: 73 more rows]

[truncated: 6 more sheets: FigS7, FigS9a, FigS9b, FigS9c, FigS9d, FigS10]
